# Supplementary material for: Temporal trends in epidemiology and patient characteristics of 36 cancers: a protocol for a multinational population-based cohort study using OMOP-standardised databases to investigate CANcer (OMOPCAN)
Source: BMJ Open. 2026 Jul 21;16(7):e119069. doi: 10.1136/bmjopen-2026-119069 (PMC13410706; doi:10.1136/bmjopen-2026-119069)
Supplement: online supplemental file 1 [file bmjopen-16-7-s001.xlsx]

## Sheet: anus
Concept ID	Concept Name	Vocabulary
80045	Primary malignant neoplasm of anus	SNOMED
436348	Primary malignant neoplasm of anal canal	SNOMED
438090	Overlapping malignant neoplasm of rectum, anus and anal canal	SNOMED
608069	Malignant mesenchymal neoplasm of anus	SNOMED
1553233	Adenocarcinoma, intestinal type of anus, NOS	ICDO3
3655878	Neuroendocrine carcinoma of anus	SNOMED
4003675	Primary malignant neoplasm of cloacogenic zone	SNOMED
4095430	Malignant neoplasm of rectum, rectosigmoid junction and anus	SNOMED
4112143	Carcinoma of anal canal	SNOMED
4112730	Malignant tumor of anorectal junction	SNOMED
4116241	Squamous cell carcinoma of anal margin	SNOMED
4171273	Malignant melanoma of anus	SNOMED
4177238	Malignant tumor of cloacogenic zone	SNOMED
4180780	Malignant tumor of anal canal	SNOMED
4180911	Malignant tumor of anus	SNOMED
4309574	Adenocarcinoma of anus	SNOMED
35622690	Adenocarcinoma of anal canal	SNOMED
36517221	Carcinoma, diffuse type of anal canal	ICDO3
36517317	Intraductal papillary adenocarcinoma with invasion of anal canal	ICDO3
36517355	Sarcoma, NOS, of anal canal	ICDO3
36517408	Infiltrating duct carcinoma, NOS, of anal canal	ICDO3
36517635	Adenocarcinoma with mixed subtypes of anus, NOS	ICDO3
36517668	Mucosal lentiginous melanoma of anal canal	ICDO3
36517733	Epithelioma, malignant of cloacogenic zone	ICDO3
36518196	Desmoplastic small round cell tumor of anal canal	ICDO3
36518202	Pleomorphic carcinoma of overlapping lesion of rectum, anus and anal canal	ICDO3
36518225	Undifferentiated sarcoma of anal canal	ICDO3
36518242	Adenocarcinoma with cartilaginous and osseous metaplasia of overlapping lesion of rectum, anus and anal canal	ICDO3
36518253	Malignant Spitz tumor of cloacogenic zone	ICDO3
36518355	Sarcoma, NOS, of overlapping lesion of rectum, anus and anal canal	ICDO3
36518585	Giant cell sarcoma of anal canal	ICDO3
36518596	Glassy cell carcinoma of overlapping lesion of rectum, anus and anal canal	ICDO3
36518718	Mucin-producing adenocarcinoma of anus, NOS	ICDO3
36519294	Adenocarcinoma with squamous metaplasia of anal canal	ICDO3
36519313	Spindle cell sarcoma of anus, NOS	ICDO3
36520121	Undifferentiated sarcoma of cloacogenic zone	ICDO3
36520172	Malignant melanoma, regressing of anal canal	ICDO3
36520181	Basal cell carcinoma, NOS, of anal canal	ICDO3
36520214	Infiltrating duct carcinoma, NOS, of overlapping lesion of rectum, anus and anal canal	ICDO3
36520418	Basaloid squamous cell carcinoma of overlapping lesion of rectum, anus and anal canal	ICDO3
36520455	Nodular melanoma of anal canal	ICDO3
36520743	Malignant tumor, giant cell type of overlapping lesion of rectum, anus and anal canal	ICDO3
36520834	Angiomyosarcoma of overlapping lesion of rectum, anus and anal canal	ICDO3
36521073	Scirrhous adenocarcinoma of anal canal	ICDO3
36521164	Leiomyosarcoma, NOS, of cloacogenic zone	ICDO3
36521345	Nodular melanoma of cloacogenic zone	ICDO3
36521380	Adenocarcinoid tumor of overlapping lesion of rectum, anus and anal canal	ICDO3
36521561	Villous adenocarcinoma of anal canal	ICDO3
36521960	Basal cell adenocarcinoma of anus, NOS	ICDO3
36522058	Papillary carcinoma, NOS, of anal canal	ICDO3
36522149	Schneiderian carcinoma of overlapping lesion of rectum, anus and anal canal	ICDO3
36522575	Epithelioid leiomyosarcoma of cloacogenic zone	ICDO3
36522738	Adenocarcinoma of anal glands of cloacogenic zone	ICDO3
36523264	Squamous cell carcinoma, microinvasive of overlapping lesion of rectum, anus and anal canal	ICDO3
36523427	Squamous cell carcinoma, small cell, nonkeratinizing of anus, NOS	ICDO3
36523463	Superficial spreading adenocarcinoma of cloacogenic zone	ICDO3
36523668	Adenocarcinoma, intestinal type of overlapping lesion of rectum, anus and anal canal	ICDO3
36524105	Intraductal papillary adenocarcinoma with invasion of cloacogenic zone	ICDO3
36524140	Epithelioma, malignant of overlapping lesion of rectum, anus and anal canal	ICDO3
36524414	Adenocarcinoma of anal glands of anus, NOS	ICDO3
36525063	Large cell carcinoma with rhabdoid phenotype of anus, NOS	ICDO3
36525155	Encapsulated papillary carcinoma with invasion of cloacogenic zone	ICDO3
36525678	Mucinous adenocarcinoma of cloacogenic zone	ICDO3
36525747	Carcinoma, diffuse type of cloacogenic zone	ICDO3
36526418	Squamous cell carcinoma, adenoid of overlapping lesion of rectum, anus and anal canal	ICDO3
36526447	Mucoepidermoid carcinoma of cloacogenic zone	ICDO3
36526491	Schneiderian carcinoma of cloacogenic zone	ICDO3
36526999	Scirrhous adenocarcinoma of anus, NOS	ICDO3
36527127	Large cell neuroendocrine carcinoma of anal canal	ICDO3
36527131	Nodular melanoma of overlapping lesion of rectum, anus and anal canal	ICDO3
36527200	Adenocarcinoma with apocrine metaplasia of cloacogenic zone	ICDO3
36527695	Adenocarcinoma with mixed subtypes of overlapping lesion of rectum, anus and anal canal	ICDO3
36527926	Papillary adenocarcinoma, NOS, of cloacogenic zone	ICDO3
36527981	Encapsulated papillary carcinoma with invasion of anal canal	ICDO3
36528074	Spindle cell sarcoma of anal canal	ICDO3
36528480	Enterochromaffin cell carcinoid of cloacogenic zone	ICDO3
36528573	Small cell sarcoma of cloacogenic zone	ICDO3
36528616	Large cell carcinoma with rhabdoid phenotype of overlapping lesion of rectum, anus and anal canal	ICDO3
36528701	Urothelial carcinoma, sarcomatoid of anus, NOS	ICDO3
36528743	Leiomyosarcoma, NOS, of anus, NOS	ICDO3
36528797	Spindle cell melanoma, NOS, of cloacogenic zone	ICDO3
36528878	Scirrhous adenocarcinoma of overlapping lesion of rectum, anus and anal canal	ICDO3
36528961	Carcinoma, anaplastic, NOS, of anus, NOS	ICDO3
36529034	Spindle cell sarcoma of cloacogenic zone	ICDO3
36529110	Basaloid carcinoma of overlapping lesion of rectum, anus and anal canal	ICDO3
36529575	Superficial spreading adenocarcinoma of anal canal	ICDO3
36529955	Carcinoma, NOS, of cloacogenic zone	ICDO3
36530258	Desmoplastic melanoma, NOS, of overlapping lesion of rectum, anus and anal canal	ICDO3
36530287	Basal cell carcinoma, NOS, of overlapping lesion of rectum, anus and anal canal	ICDO3
36530327	Carcinoma, undifferentiated, NOS, of anus, NOS	ICDO3
36530354	Carcinoma, anaplastic, NOS, of cloacogenic zone	ICDO3
36530465	Large cell carcinoma, NOS, of overlapping lesion of rectum, anus and anal canal	ICDO3
36530532	Squamous cell carcinoma with horn formation of overlapping lesion of rectum, anus and anal canal	ICDO3
36530554	Hepatoid adenocarcinoma of anus, NOS	ICDO3
36530734	Epithelial-myoepithelial carcinoma of overlapping lesion of rectum, anus and anal canal	ICDO3
36531072	Malignant tumor, small cell type of cloacogenic zone	ICDO3
36531237	Adenocarcinoma with cartilaginous and osseous metaplasia of cloacogenic zone	ICDO3
36531588	Enterochromaffin cell carcinoid of overlapping lesion of rectum, anus and anal canal	ICDO3
36531589	Epithelioid leiomyosarcoma of overlapping lesion of rectum, anus and anal canal	ICDO3
36531858	Small cell carcinoma, fusiform cell of cloacogenic zone	ICDO3
36531909	Sarcoma, NOS, of anus, NOS	ICDO3
36532138	Adenocarcinoma with cartilaginous and osseous metaplasia of anus, NOS	ICDO3
36532215	Large cell neuroendocrine carcinoma of anus, NOS	ICDO3
36532303	Metaplastic carcinoma, NOS, of cloacogenic zone	ICDO3
36532589	Adenocarcinoma with squamous metaplasia of anus, NOS	ICDO3
36532938	Adenocarcinoma with apocrine metaplasia of anal canal	ICDO3
36533040	Squamous cell carcinoma, microinvasive of anus, NOS	ICDO3
36533076	Large cell carcinoma, NOS, of anal canal	ICDO3
36533204	Mucinous adenocarcinoma of overlapping lesion of rectum, anus and anal canal	ICDO3
36533358	Basal cell carcinoma, NOS, of anus, NOS	ICDO3
36533370	Papillary squamous cell carcinoma of cloacogenic zone	ICDO3
36533777	Adenocarcinoma with spindle cell metaplasia of cloacogenic zone	ICDO3
36534023	Intraductal papillary adenocarcinoma with invasion of anus, NOS	ICDO3
36534145	Myxoid leiomyosarcoma of anal canal	ICDO3
36534151	Squamous cell carcinoma, keratinizing, NOS, of cloacogenic zone	ICDO3
36534322	Myxoid leiomyosarcoma of cloacogenic zone	ICDO3
36534446	Malignant melanoma, NOS, of cloacogenic zone	ICDO3
36534671	Basal cell adenocarcinoma of overlapping lesion of rectum, anus and anal canal	ICDO3
36534687	Enterochromaffin-like cell tumor of overlapping lesion of rectum, anus and anal canal	ICDO3
36534900	Basal cell adenocarcinoma of anal canal	ICDO3
36534991	Squamous cell carcinoma, small cell, nonkeratinizing of anal canal	ICDO3
36535019	Adenocarcinoma in villous adenoma of anus, NOS	ICDO3
36535243	Squamous cell carcinoma, large cell, nonkeratinizing, NOS, of cloacogenic zone	ICDO3
36535428	Epithelioid cell melanoma of anal canal	ICDO3
36535747	Villous adenocarcinoma of cloacogenic zone	ICDO3
36535876	Leiomyosarcoma, NOS, of anal canal	ICDO3
36536236	Balloon cell melanoma of overlapping lesion of rectum, anus and anal canal	ICDO3
36536349	Squamous cell carcinoma, keratinizing, NOS, of overlapping lesion of rectum, anus and anal canal	ICDO3
36537001	Adenocarcinoma in tubulovillous adenoma of anal canal	ICDO3
36537008	Mucoepidermoid carcinoma of anus, NOS	ICDO3
36537056	Adenocarcinoma with apocrine metaplasia of overlapping lesion of rectum, anus and anal canal	ICDO3
36537069	Adenocarcinoma in villous adenoma of cloacogenic zone	ICDO3
36537131	Angiomyosarcoma of anus, NOS	ICDO3
36537207	Malignant tumor, small cell type of anal canal	ICDO3
36537267	Glassy cell carcinoma of cloacogenic zone	ICDO3
36537300	Malignant tumor, spindle cell type of cloacogenic zone	ICDO3
36537438	Epithelioma, malignant of anal canal	ICDO3
36537517	Papillary adenocarcinoma, NOS, of overlapping lesion of rectum, anus and anal canal	ICDO3
36537549	Amelanotic melanoma of anus, NOS	ICDO3
36538073	Desmoplastic small round cell tumor of overlapping lesion of rectum, anus and anal canal	ICDO3
36538519	Squamous cell carcinoma, adenoid of anal canal	ICDO3
36538888	Epithelioid leiomyosarcoma of anus, NOS	ICDO3
36538904	Malignant tumor, giant cell type of anal canal	ICDO3
36538961	Giant cell sarcoma of anus, NOS	ICDO3
36539080	Carcinoma, diffuse type of anus, NOS	ICDO3
36539493	Hepatoid adenocarcinoma of overlapping lesion of rectum, anus and anal canal	ICDO3
36539570	Adenocarcinoma in tubulovillous adenoma of overlapping lesion of rectum, anus and anal canal	ICDO3
36539616	Encapsulated papillary carcinoma with invasion of anus, NOS	ICDO3
36539683	Spindle cell melanoma, NOS, of anal canal	ICDO3
36539776	Malignant tumor, clear cell type of overlapping lesion of rectum, anus and anal canal	ICDO3
36540481	Tumor cells, malignant of overlapping lesion of rectum, anus and anal canal	ICDO3
36540596	Carcinoma, anaplastic, NOS, of overlapping lesion of rectum, anus and anal canal	ICDO3
36540747	Malignant tumor, spindle cell type of overlapping lesion of rectum, anus and anal canal	ICDO3
36541021	Mucinous adenocarcinoma of anus, NOS	ICDO3
36541298	Intraductal papillary adenocarcinoma with invasion of overlapping lesion of rectum, anus and anal canal	ICDO3
36541436	Adenocarcinoma with apocrine metaplasia of anus, NOS	ICDO3
36541455	Amelanotic melanoma of anal canal	ICDO3
36541472	Malignant Spitz tumor of anal canal	ICDO3
36541525	Large cell carcinoma with rhabdoid phenotype of anal canal	ICDO3
36541547	Superficial spreading adenocarcinoma of overlapping lesion of rectum, anus and anal canal	ICDO3
36541830	Squamous cell carcinoma, large cell, nonkeratinizing, NOS, of overlapping lesion of rectum, anus and anal canal	ICDO3
36541971	Epithelioma, malignant of anus, NOS	ICDO3
36542091	Small cell sarcoma of anal canal	ICDO3
36542473	Malignant Spitz tumor of overlapping lesion of rectum, anus and anal canal	ICDO3
36542513	Adenosquamous carcinoma of anus, NOS	ICDO3
36542536	Adenocarcinoma with squamous metaplasia of overlapping lesion of rectum, anus and anal canal	ICDO3
36542610	Adenocarcinoma with mixed subtypes of cloacogenic zone	ICDO3
36542701	Spindle cell melanoma, NOS, of anus, NOS	ICDO3
36543099	Paget disease, extramammary of anal canal	ICDO3
36543626	Adenosquamous carcinoma of cloacogenic zone	ICDO3
36543804	Epithelioid cell melanoma of cloacogenic zone	ICDO3
36544071	Malignant tumor, small cell type of anus, NOS	ICDO3
36544554	Squamous cell carcinoma, spindle cell of anal canal	ICDO3
36544651	Carcinoma, NOS, of overlapping lesion of rectum, anus and anal canal	ICDO3
36544780	Pleomorphic carcinoma of anal canal	ICDO3
36544811	Small cell sarcoma of overlapping lesion of rectum, anus and anal canal	ICDO3
36545060	Malignant melanoma, regressing of anus, NOS	ICDO3
36545070	Basal cell adenocarcinoma of cloacogenic zone	ICDO3
36545127	Hepatoid adenocarcinoma of cloacogenic zone	ICDO3
36545219	Malignant Spitz tumor of anus, NOS	ICDO3
36545280	Squamous cell carcinoma, microinvasive of anal canal	ICDO3
36545296	Small cell carcinoma, fusiform cell of anal canal	ICDO3
36545459	Squamous cell carcinoma, small cell, nonkeratinizing of cloacogenic zone	ICDO3
36545582	Adenocarcinoma in adenomatous polyp of cloacogenic zone	ICDO3
36545939	Squamous cell carcinoma, small cell, nonkeratinizing of overlapping lesion of rectum, anus and anal canal	ICDO3
36545963	Hepatoid adenocarcinoma of anal canal	ICDO3
36546090	Large cell carcinoma, NOS, of cloacogenic zone	ICDO3
36546270	Adenosquamous carcinoma of overlapping lesion of rectum, anus and anal canal	ICDO3
36546589	Spindle cell sarcoma of overlapping lesion of rectum, anus and anal canal	ICDO3
36546621	Desmoplastic small round cell tumor of cloacogenic zone	ICDO3
36546643	Myxoid leiomyosarcoma of overlapping lesion of rectum, anus and anal canal	ICDO3
36546661	Papillary adenocarcinoma, NOS, of anus, NOS	ICDO3
36546744	Urothelial carcinoma, sarcomatoid of cloacogenic zone	ICDO3
36546863	Transitional cell carcinoma, NOS, of anus, NOS	ICDO3
36546885	Malignant tumor, clear cell type of anal canal	ICDO3
36547058	Malignant tumor, spindle cell type of anus, NOS	ICDO3
36547319	Transitional cell carcinoma, NOS, of overlapping lesion of rectum, anus and anal canal	ICDO3
36547935	Malignant tumor, giant cell type of anus, NOS	ICDO3
36548023	Papillary carcinoma, NOS, of anus, NOS	ICDO3
36548403	Villous adenocarcinoma of anus, NOS	ICDO3
36548499	Desmoplastic melanoma, NOS, of anal canal	ICDO3
36548611	Mixed adenoneuroendocrine carcinoma of anal canal	ICDO3
36548624	Verrucous carcinoma, NOS, of overlapping lesion of rectum, anus and anal canal	ICDO3
36548683	Encapsulated papillary carcinoma with invasion of overlapping lesion of rectum, anus and anal canal	ICDO3
36548713	Epithelioid sarcoma, NOS, of cloacogenic zone	ICDO3
36548731	Desmoplastic melanoma, NOS, of anus, NOS	ICDO3
36548777	Scirrhous adenocarcinoma of cloacogenic zone	ICDO3
36548924	Balloon cell melanoma of cloacogenic zone	ICDO3
36549045	Neoplasm, malignant of overlapping lesion of rectum, anus and anal canal	ICDO3
36549291	Squamous cell carcinoma, spindle cell of overlapping lesion of rectum, anus and anal canal	ICDO3
36549567	Carcinoma, undifferentiated, NOS, of overlapping lesion of rectum, anus and anal canal	ICDO3
36549674	Glassy cell carcinoma of anus, NOS	ICDO3
36549718	Squamous cell carcinoma, adenoid of cloacogenic zone	ICDO3
36549797	Myosarcoma of overlapping lesion of rectum, anus and anal canal	ICDO3
36549970	Basal cell carcinoma, NOS, of cloacogenic zone	ICDO3
36549977	Myosarcoma of anal canal	ICDO3
36550088	Myosarcoma of anus, NOS	ICDO3
36550137	Superficial spreading adenocarcinoma of anus, NOS	ICDO3
36550245	Goblet cell carcinoid of overlapping lesion of rectum, anus and anal canal	ICDO3
36550401	Adenocarcinoma with cartilaginous and osseous metaplasia of anal canal	ICDO3
36550429	Large cell carcinoma with rhabdoid phenotype of cloacogenic zone	ICDO3
36550523	Epithelioid leiomyosarcoma of anal canal	ICDO3
36550972	Adenocarcinoma with spindle cell metaplasia of anal canal	ICDO3
36550993	Squamous cell carcinoma with horn formation of anal canal	ICDO3
36551077	Verrucous carcinoma, NOS, of cloacogenic zone	ICDO3
36551156	Epithelial-myoepithelial carcinoma of anal canal	ICDO3
36551317	Desmoplastic melanoma, NOS, of cloacogenic zone	ICDO3
36551588	Squamous cell carcinoma, adenoid of anus, NOS	ICDO3
36551804	Squamous cell carcinoma with horn formation of anus, NOS	ICDO3
36552200	Leiomyosarcoma, NOS, of overlapping lesion of rectum, anus and anal canal	ICDO3
36552686	Undifferentiated sarcoma of overlapping lesion of rectum, anus and anal canal	ICDO3
36552858	Paget disease, extramammary of cloacogenic zone	ICDO3
36552912	Giant cell sarcoma of overlapping lesion of rectum, anus and anal canal	ICDO3
36552915	Glassy cell carcinoma of anal canal	ICDO3
36553117	Mucosal lentiginous melanoma of cloacogenic zone	ICDO3
36553363	Mucin-producing adenocarcinoma of anal canal	ICDO3
36553517	Small cell carcinoma, NOS, of overlapping lesion of rectum, anus and anal canal	ICDO3
36553534	Amelanotic melanoma of cloacogenic zone	ICDO3
36553600	Epithelioid sarcoma, NOS, of anal canal	ICDO3
36553758	Adenocarcinoma in tubulovillous adenoma of cloacogenic zone	ICDO3
36553932	Mucoepidermoid carcinoma of overlapping lesion of rectum, anus and anal canal	ICDO3
36553986	Nodular melanoma of anus, NOS	ICDO3
36554037	Epithelioid sarcoma, NOS, of anus, NOS	ICDO3
36554045	Squamous cell carcinoma, NOS, of overlapping lesion of rectum, anus and anal canal	ICDO3
36554078	Malignant tumor, small cell type of overlapping lesion of rectum, anus and anal canal	ICDO3
36554309	Urothelial carcinoma, sarcomatoid of anal canal	ICDO3
36554462	Paget disease, extramammary of anus, NOS	ICDO3
36554547	Carcinoma, undifferentiated, NOS, of cloacogenic zone	ICDO3
36554637	Small cell carcinoma, fusiform cell of overlapping lesion of rectum, anus and anal canal	ICDO3
36554803	Adenocarcinoma in adenomatous polyp of overlapping lesion of rectum, anus and anal canal	ICDO3
36555014	Epithelial-myoepithelial carcinoma of anus, NOS	ICDO3
36555143	Undifferentiated sarcoma of anus, NOS	ICDO3
36555674	Malignant tumor, clear cell type of cloacogenic zone	ICDO3
36555692	Adenocarcinoma of anal glands of overlapping lesion of rectum, anus and anal canal	ICDO3
36555700	Metaplastic carcinoma, NOS, of overlapping lesion of rectum, anus and anal canal	ICDO3
36555850	Squamous cell carcinoma, spindle cell of anus, NOS	ICDO3
36555926	Giant cell sarcoma of cloacogenic zone	ICDO3
36556904	Metaplastic carcinoma, NOS, of anal canal	ICDO3
36557000	Epithelioid cell melanoma of overlapping lesion of rectum, anus and anal canal	ICDO3
36557029	Small cell carcinoma, NOS, of cloacogenic zone	ICDO3
36557106	Tumor cells, malignant of anal canal	ICDO3
36557109	Adenocarcinoma in villous adenoma of anal canal	ICDO3
36557178	Adenocarcinoma with squamous metaplasia of cloacogenic zone	ICDO3
36557331	Angiomyosarcoma of anal canal	ICDO3
36557364	Squamous cell carcinoma, spindle cell of cloacogenic zone	ICDO3
36557722	Papillary squamous cell carcinoma of overlapping lesion of rectum, anus and anal canal	ICDO3
36557856	Sarcoma, NOS, of cloacogenic zone	ICDO3
36557918	Squamous cell carcinoma, microinvasive of cloacogenic zone	ICDO3
36558468	Myxoid leiomyosarcoma of anus, NOS	ICDO3
36558650	Small cell sarcoma of anus, NOS	ICDO3
36558965	Carcinoma, undifferentiated, NOS, of anal canal	ICDO3
36559296	Urothelial carcinoma, sarcomatoid of overlapping lesion of rectum, anus and anal canal	ICDO3
36559342	Carcinoma, anaplastic, NOS, of anal canal	ICDO3
36559748	Adenocarcinoma with spindle cell metaplasia of anus, NOS	ICDO3
36559815	Paget disease, extramammary of overlapping lesion of rectum, anus and anal canal	ICDO3
36560218	Pleomorphic carcinoma of cloacogenic zone	ICDO3
36560564	Mucin-producing adenocarcinoma of cloacogenic zone	ICDO3
36561069	Papillary carcinoma, NOS, of overlapping lesion of rectum, anus and anal canal	ICDO3
36561397	Malignant tumor, clear cell type of anus, NOS	ICDO3
36562013	Desmoplastic small round cell tumor of anus, NOS	ICDO3
36562102	Mucin-producing adenocarcinoma of overlapping lesion of rectum, anus and anal canal	ICDO3
36562295	Epithelial-myoepithelial carcinoma of cloacogenic zone	ICDO3
36562464	Adenocarcinoma with spindle cell metaplasia of overlapping lesion of rectum, anus and anal canal	ICDO3
36562721	Schneiderian carcinoma of anus, NOS	ICDO3
36562779	Cloacogenic carcinoma of overlapping lesion of rectum, anus and anal canal	ICDO3
36563072	Transitional cell carcinoma, NOS, of anal canal	ICDO3
36563153	Malignant melanoma, regressing of cloacogenic zone	ICDO3
36563627	Infiltrating duct carcinoma, NOS, of cloacogenic zone	ICDO3
36563686	Spindle cell melanoma, NOS, of overlapping lesion of rectum, anus and anal canal	ICDO3
36563744	Mucosal lentiginous melanoma of anus, NOS	ICDO3
36563791	Transitional cell carcinoma, NOS, of cloacogenic zone	ICDO3
36563826	Malignant tumor, giant cell type of cloacogenic zone	ICDO3
36563833	Mucosal lentiginous melanoma of overlapping lesion of rectum, anus and anal canal	ICDO3
36564023	Myosarcoma of cloacogenic zone	ICDO3
36564108	Epithelioid cell melanoma of anus, NOS	ICDO3
36564190	Adenocarcinoma, NOS, of overlapping lesion of rectum, anus and anal canal	ICDO3
36564202	Metaplastic carcinoma, NOS, of anus, NOS	ICDO3
36564327	Carcinoma, diffuse type of overlapping lesion of rectum, anus and anal canal	ICDO3
36564390	Mucoepidermoid carcinoma of anal canal	ICDO3
36564621	Malignant melanoma, NOS, of overlapping lesion of rectum, anus and anal canal	ICDO3
36564740	Malignant melanoma, regressing of overlapping lesion of rectum, anus and anal canal	ICDO3
36564952	Malignant tumor, spindle cell type of anal canal	ICDO3
36565093	Epithelioid sarcoma, NOS, of overlapping lesion of rectum, anus and anal canal	ICDO3
36565099	Adenocarcinoma, NOS, of cloacogenic zone	ICDO3
36565117	Small cell carcinoma, fusiform cell of anus, NOS	ICDO3
36565210	Adenocarcinoma with mixed subtypes of anal canal	ICDO3
36565239	Papillary carcinoma, NOS, of cloacogenic zone	ICDO3
36565390	Papillary adenocarcinoma, NOS, of anal canal	ICDO3
36566313	Pleomorphic carcinoma of anus, NOS	ICDO3
36566324	Villous adenocarcinoma of overlapping lesion of rectum, anus and anal canal	ICDO3
36566743	Adenocarcinoma in adenomatous polyp of anus, NOS	ICDO3
36566924	Adenocarcinoma in tubulovillous adenoma of anus, NOS	ICDO3
36567029	Schneiderian carcinoma of anal canal	ICDO3
36567046	Squamous cell carcinoma with horn formation of cloacogenic zone	ICDO3
36567068	Balloon cell melanoma of anus, NOS	ICDO3
36567095	Amelanotic melanoma of overlapping lesion of rectum, anus and anal canal	ICDO3
36567108	Large cell carcinoma, NOS, of anus, NOS	ICDO3
36567298	Adenocarcinoma in villous adenoma of overlapping lesion of rectum, anus and anal canal	ICDO3
36567682	Angiomyosarcoma of cloacogenic zone	ICDO3
36567998	Balloon cell melanoma of anal canal	ICDO3
36568112	Tumor cells, malignant of cloacogenic zone	ICDO3
36568130	Tumor cells, malignant of anus, NOS	ICDO3
36715921	Primary cloacogenic carcinoma of anal canal	SNOMED
36716511	Primary squamous cell carcinoma of anal canal	SNOMED
36716512	Primary malignant melanoma of anal canal	SNOMED
36716972	Primary squamous cell carcinoma of anus	SNOMED
36716975	Primary malignant melanoma of anus	SNOMED
37016237	Primary adenocarcinoma of anus	SNOMED
37395579	Paget disease of anal canal	SNOMED
40481902	Malignant neoplasm of anorectum	SNOMED
40487050	Anorectal adenocarcinoma	SNOMED
40489405	Carcinoma of anus	SNOMED
42512059	Carcinosarcoma, NOS, of anus, NOS	ICDO3
42512366	Combined small cell carcinoma of overlapping lesion of rectum, anus and anal canal	ICDO3
42512558	Combined small cell carcinoma of anal canal	ICDO3
42512658	Combined small cell carcinoma of anus, NOS	ICDO3
44499424	Verrucous carcinoma, NOS, of anus, NOS	ICDO3
44499427	Squamous cell carcinoma, NOS, of cloacogenic zone	ICDO3
44499487	Squamous cell carcinoma, NOS, of anal canal	ICDO3
44499632	Basaloid squamous cell carcinoma of anus, NOS	ICDO3
44499714	Small cell carcinoma, NOS, of anus, NOS	ICDO3
44499961	Basosquamous carcinoma of anal canal	ICDO3
44500120	Papillary squamous cell carcinoma of anal canal	ICDO3
44500126	Basaloid squamous cell carcinoma of anal canal	ICDO3
44500128	Basaloid carcinoma of anal canal	ICDO3
44500203	Mucinous adenocarcinoma of anal canal	ICDO3
44500368	Infiltrating duct carcinoma, NOS, of anus, NOS	ICDO3
44500574	Small cell carcinoma, NOS, of anal canal	ICDO3
44500640	Cloacogenic carcinoma of rectum, NOS	ICDO3
44500844	Papillary squamous cell carcinoma of anus, NOS	ICDO3
44501309	Squamous cell carcinoma, keratinizing, NOS, of anus, NOS	ICDO3
44501340	Adenocarcinoma, NOS, of anal canal	ICDO3
44501351	Signet ring cell carcinoma of anal canal	ICDO3
44501473	Verrucous carcinoma, NOS, of anal canal	ICDO3
44501719	Adenocarcinoma in adenomatous polyp of anal canal	ICDO3
44501778	Squamous cell carcinoma, large cell, nonkeratinizing, NOS, of anal canal	ICDO3
44501842	Squamous cell carcinoma, large cell, nonkeratinizing, NOS, of anus, NOS	ICDO3
44501899	Adenosquamous carcinoma of anal canal	ICDO3
44502014	Cloacogenic carcinoma of cloacogenic zone	ICDO3
44502099	Adenocarcinoma of anal glands of anal canal	ICDO3
44502437	Basaloid carcinoma of cloacogenic zone	ICDO3
44502451	Squamous cell carcinoma, NOS, of anus, NOS	ICDO3
44502613	Cloacogenic carcinoma of anus, NOS	ICDO3
44502814	Basaloid carcinoma of anus, NOS	ICDO3
44503199	Squamous cell carcinoma, keratinizing, NOS, of anal canal	ICDO3

## Sheet: bladder
Concept ID	Concept Name	Vocabulary
73153	Malignant neoplasm of lateral wall of urinary bladder	SNOMED
73712	Malignant neoplasm of dome of urinary bladder	SNOMED
75756	Malignant neoplasm of posterior wall of urinary bladder	SNOMED
76924	Primary malignant neoplasm of ureteric orifice of urinary bladder	SNOMED
77812	Malignant neoplasm of anterior wall of urinary bladder	SNOMED
196360	Primary malignant neoplasm of urinary bladder	SNOMED
197508	Malignant neoplasm of urinary bladder	SNOMED
201517	Primary malignant neoplasm of urachus	SNOMED
435484	Primary malignant neoplasm of trigone of urinary bladder	SNOMED
436923	Primary malignant neoplasm of urinary bladder neck	SNOMED
601999	Primary adenocarcinoma of anterior wall of urinary bladder	SNOMED
602000	Primary adenocarcinoma of neck of urinary bladder	SNOMED
602001	Primary adenocarcinoma of dome of urinary bladder	SNOMED
602012	Primary adenocarcinoma of trigone of urinary bladder	SNOMED
602013	Primary adenocarcinoma of urachus	SNOMED
602014	Primary adenocarcinoma of ureteral orifice	SNOMED
602106	Primary squamous cell carcinoma of anterior wall of urinary bladder	SNOMED
602108	Primary squamous cell carcinoma of neck of urinary bladder	SNOMED
602117	Primary squamous cell carcinoma of lateral wall of urinary bladder	SNOMED
602120	Primary squamous cell carcinoma of posterior wall of urinary bladder	SNOMED
602127	Primary squamous cell carcinoma of ureteral orifice	SNOMED
602132	Primary transitional cell carcinoma of anterior wall of urinary bladder	SNOMED
602133	Primary transitional cell carcinoma of neck of urinary bladder	SNOMED
602134	Primary transitional cell carcinoma of dome of urinary bladder	SNOMED
602135	Primary transitional cell carcinoma of lateral wall of urinary bladder	SNOMED
602136	Primary transitional cell carcinoma of posterior wall of urinary bladder	SNOMED
602137	Primary transitional cell carcinoma of trigone of urinary bladder	SNOMED
602138	Primary transitional cell carcinoma of ureteral orifice	SNOMED
609240	Primary squamous cell carcinoma of dome of urinary bladder	SNOMED
765651	Primary spindle cell carcinoma of urinary bladder	SNOMED
1553186	Ewing sarcoma of bladder, NOS	ICDO3
4080733	Rhabdomyosarcoma of urinary bladder	SNOMED
4095167	Malignant tumor of ureteric orifice	SNOMED
4095168	Malignant neoplasm of overlapping sites of urinary bladder	SNOMED
4095755	Malignant tumor of trigone of urinary bladder	SNOMED
4095756	Malignant neoplasm of neck of urinary bladder	SNOMED
4111028	Adenocarcinoma of urinary bladder	SNOMED
4113110	Carcinoma of urinary bladder	SNOMED
4113111	Transitional cell carcinoma of urinary bladder	SNOMED
4113112	Squamous cell carcinoma of urinary bladder	SNOMED
4162117	Primary malignant neoplasm of apex of urinary bladder	SNOMED
4175529	Sarcoma of urinary bladder	SNOMED
4180904	Malignant tumor of urachus	SNOMED
4312566	Primary malignant neoplasm of rectovesical septum	SNOMED
4322241	Carcinoma of urinary bladder, invasive	SNOMED
4322388	Carcinoma of urinary bladder, superficial	SNOMED
36517220	Granular cell carcinoma of ureteric orifice	ICDO3
36517240	Squamous cell carcinoma with horn formation of posterior wall of bladder	ICDO3
36517252	Epithelioid leiomyosarcoma of urachus	ICDO3
36517468	Giant cell carcinoma of urachus	ICDO3
36517741	Glassy cell carcinoma of ureteric orifice	ICDO3
36517768	Scirrhous adenocarcinoma of dome of bladder	ICDO3
36517841	Giant cell carcinoma of trigone of bladder	ICDO3
36517938	Rhabdomyosarcoma, NOS, of posterior wall of bladder	ICDO3
36518027	Schneiderian carcinoma of trigone of bladder	ICDO3
36518116	Cloacogenic carcinoma of urachus	ICDO3
36518159	Mesodermal mixed tumor of bladder, NOS	ICDO3
36518210	Polygonal cell carcinoma of bladder neck	ICDO3
36518231	Lymphoepithelial carcinoma of bladder neck	ICDO3
36518294	Infantile fibrosarcoma of urachus	ICDO3
36518319	Mullerian mixed tumor of bladder, NOS	ICDO3
36518362	Large cell carcinoma with rhabdoid phenotype of ureteric orifice	ICDO3
36518364	Squamous cell carcinoma, spindle cell of urachus	ICDO3
36518371	Myosarcoma of overlapping lesion of bladder	ICDO3
36518444	Large cell carcinoma with rhabdoid phenotype of dome of bladder	ICDO3
36518472	Malignant melanoma, NOS, of overlapping lesion of bladder	ICDO3
36518611	Squamous cell carcinoma, spindle cell of dome of bladder	ICDO3
36518710	Large cell carcinoma, NOS, of lateral wall of bladder	ICDO3
36518721	Solid carcinoma, NOS, of urachus	ICDO3
36518746	Giant cell and spindle cell carcinoma of anterior wall of bladder	ICDO3
36518794	Papillary adenocarcinoma, NOS, of posterior wall of bladder	ICDO3
36518800	Squamous cell carcinoma, large cell, nonkeratinizing, NOS, of dome of bladder	ICDO3
36518875	Fibrosarcoma, NOS, of trigone of bladder	ICDO3
36518900	Carcinoma, NOS, of anterior wall of bladder	ICDO3
36518906	Squamous cell carcinoma, small cell, nonkeratinizing of bladder, NOS	ICDO3
36519012	Clear cell adenocarcinoma, NOS, of anterior wall of bladder	ICDO3
36519179	Small cell carcinoma, NOS, of bladder neck	ICDO3
36519277	Malignant tumor, spindle cell type of trigone of bladder	ICDO3
36519513	Giant cell carcinoma of anterior wall of bladder	ICDO3
36519539	Pleomorphic carcinoma of dome of bladder	ICDO3
36519554	Myxofibrosarcoma of posterior wall of bladder	ICDO3
36519786	Squamous cell carcinoma, microinvasive of lateral wall of bladder	ICDO3
36519793	Malignant tumor, giant cell type of ureteric orifice	ICDO3
36519795	Desmoplastic small round cell tumor of ureteric orifice	ICDO3
36519807	Sarcoma, NOS, of ureteric orifice	ICDO3
36519852	Epithelioma, malignant of posterior wall of bladder	ICDO3
36519859	Malignant tumor, small cell type of bladder neck	ICDO3
36520148	Basal cell adenocarcinoma of trigone of bladder	ICDO3
36520220	Undifferentiated sarcoma of lateral wall of bladder	ICDO3
36520224	Papillary carcinoma, NOS, of ureteric orifice	ICDO3
36520247	Large cell carcinoma with rhabdoid phenotype of bladder neck	ICDO3
36520368	Glassy cell carcinoma of bladder, NOS	ICDO3
36520419	Cloacogenic carcinoma of ureteric orifice	ICDO3
36520433	Giant cell sarcoma of posterior wall of bladder	ICDO3
36520439	Fibrosarcoma, NOS, of ureteric orifice	ICDO3
36520464	Urothelial carcinoma, micropapillary of ureteric orifice	ICDO3
36520478	Giant cell sarcoma of trigone of bladder	ICDO3
36520692	Hepatoid adenocarcinoma of ureteric orifice	ICDO3
36520754	Angiomyosarcoma of posterior wall of bladder	ICDO3
36520938	Infantile fibrosarcoma of overlapping lesion of bladder	ICDO3
36520939	Basal cell adenocarcinoma of posterior wall of bladder	ICDO3
36521002	Embryonal rhabdomyosarcoma, NOS, of anterior wall of bladder	ICDO3
36521016	Alveolar rhabdomyosarcoma of dome of bladder	ICDO3
36521092	Schneiderian carcinoma of posterior wall of bladder	ICDO3
36521107	Cloacogenic carcinoma of overlapping lesion of bladder	ICDO3
36521138	Large cell neuroendocrine carcinoma of bladder, NOS	ICDO3
36521304	Leiomyosarcoma, NOS, of ureteric orifice	ICDO3
36521328	Malignant fibrous histiocytoma of ureteric orifice	ICDO3
36521384	Mucinous adenocarcinoma of overlapping lesion of bladder	ICDO3
36521408	Squamous cell carcinoma, NOS, of overlapping lesion of bladder	ICDO3
36521441	Myxoid leiomyosarcoma of bladder neck	ICDO3
36521444	Signet ring cell carcinoma of bladder neck	ICDO3
36521485	Malignant tumor, giant cell type of trigone of bladder	ICDO3
36521503	Carcinoma, undifferentiated, NOS, of bladder neck	ICDO3
36521594	Mesenchymoma, malignant of posterior wall of bladder	ICDO3
36521602	Malignant tumor, giant cell type of posterior wall of bladder	ICDO3
36521614	Carcinoma with osteoclast-like giant cells of trigone of bladder	ICDO3
36521641	Carcinosarcoma, embryonal of urachus	ICDO3
36521760	Giant cell carcinoma of dome of bladder	ICDO3
36521804	Verrucous carcinoma, NOS, of posterior wall of bladder	ICDO3
36521816	Malignant tumor, giant cell type of urachus	ICDO3
36521854	Schneiderian carcinoma of ureteric orifice	ICDO3
36521939	Superficial spreading adenocarcinoma of dome of bladder	ICDO3
36521958	Spindle cell rhabdomyosarcoma of posterior wall of bladder	ICDO3
36521963	Sarcoma, NOS, of anterior wall of bladder	ICDO3
36522115	Undifferentiated sarcoma of posterior wall of bladder	ICDO3
36522185	Carcinoma, NOS, of bladder neck	ICDO3
36522257	Squamous cell carcinoma, microinvasive of trigone of bladder	ICDO3
36522495	Squamous cell carcinoma, adenoid of dome of bladder	ICDO3
36522501	Fascial fibrosarcoma of anterior wall of bladder	ICDO3
36522549	Large cell carcinoma, NOS, of trigone of bladder	ICDO3
36522563	Mullerian mixed tumor of ureteric orifice	ICDO3
36522570	Papillary squamous cell carcinoma of posterior wall of bladder	ICDO3
36522655	Squamous cell carcinoma, microinvasive of bladder, NOS	ICDO3
36522696	Squamous cell carcinoma, adenoid of urachus	ICDO3
36522744	Fibrosarcoma, NOS, of overlapping lesion of bladder	ICDO3
36522747	Spindle cell sarcoma of urachus	ICDO3
36522856	Solitary fibrous tumor, malignant of trigone of bladder	ICDO3
36522863	Fascial fibrosarcoma of lateral wall of bladder	ICDO3
36522886	Pleomorphic rhabdomyosarcoma, adult type of anterior wall of bladder	ICDO3
36522992	Granular cell carcinoma of dome of bladder	ICDO3
36523000	Adenocarcinoma in villous adenoma of bladder, NOS	ICDO3
36523033	Pleomorphic carcinoma of bladder, NOS	ICDO3
36523047	Cloacogenic carcinoma of posterior wall of bladder	ICDO3
36523143	Carcinoma, NOS, of urachus	ICDO3
36523191	Small cell carcinoma, NOS, of overlapping lesion of bladder	ICDO3
36523280	Small cell carcinoma, fusiform cell of ureteric orifice	ICDO3
36523313	Papillary carcinoma, NOS, of bladder neck	ICDO3
36523359	Epithelioid sarcoma, NOS, of posterior wall of bladder	ICDO3
36523447	Giant cell sarcoma of dome of bladder	ICDO3
36523453	Epithelioid leiomyosarcoma of bladder neck	ICDO3
36523479	Giant cell carcinoma of bladder neck	ICDO3
36523485	Hemangiosarcoma of overlapping lesion of bladder	ICDO3
36523533	Giant cell and spindle cell carcinoma of trigone of bladder	ICDO3
36523573	Myoepithelial carcinoma of bladder, NOS	ICDO3
36523647	Malignant tumor, small cell type of overlapping lesion of bladder	ICDO3
36523715	Malignant tumor, clear cell type of bladder neck	ICDO3
36523782	Giant cell carcinoma of ureteric orifice	ICDO3
36523798	Mixed type rhabdomyosarcoma of anterior wall of bladder	ICDO3
36523845	Medullary carcinoma, NOS, of overlapping lesion of bladder	ICDO3
36523916	Carcinosarcoma, NOS, of dome of bladder	ICDO3
36523937	Malignant tumor, clear cell type of overlapping lesion of bladder	ICDO3
36524016	Carcinosarcoma, NOS, of urachus	ICDO3
36524118	Lymphoepithelial carcinoma of lateral wall of bladder	ICDO3
36524173	Malignant tumor, small cell type of dome of bladder	ICDO3
36524268	Small cell sarcoma of bladder, NOS	ICDO3
36524295	Scirrhous adenocarcinoma of ureteric orifice	ICDO3
36524309	Basal cell adenocarcinoma of ureteric orifice	ICDO3
36524429	Leiomyosarcoma, NOS, of dome of bladder	ICDO3
36524479	Glassy cell carcinoma of posterior wall of bladder	ICDO3
36524562	Cloacogenic carcinoma of dome of bladder	ICDO3
36524602	Granular cell carcinoma of bladder, NOS	ICDO3
36524629	Pseudosarcomatous carcinoma of bladder neck	ICDO3
36524661	Scirrhous adenocarcinoma of overlapping lesion of bladder	ICDO3
36524737	Adenocarcinoma in villous adenoma of posterior wall of bladder	ICDO3
36524755	Carcinoma simplex of bladder, NOS	ICDO3
36524757	Myoepithelial carcinoma of posterior wall of bladder	ICDO3
36524771	Mixed type rhabdomyosarcoma of dome of bladder	ICDO3
36524800	Carcinosarcoma, NOS, of ureteric orifice	ICDO3
36524835	Embryonal sarcoma of dome of bladder	ICDO3
36524979	Adenocarcinoma in villous adenoma of bladder neck	ICDO3
36525075	Mucin-producing adenocarcinoma of lateral wall of bladder	ICDO3
36525329	Papillary urothelial carcinoma of urachus	ICDO3
36525347	Leiomyosarcoma, NOS, of trigone of bladder	ICDO3
36525396	Schneiderian carcinoma of anterior wall of bladder	ICDO3
36525415	Mixed cell adenocarcinoma of overlapping lesion of bladder	ICDO3
36525431	Carcinosarcoma, embryonal of bladder, NOS	ICDO3
36525482	Squamous cell carcinoma, microinvasive of bladder neck	ICDO3
36525636	Neuroendocrine carcinoma, NOS, of trigone of bladder	ICDO3
36525690	Epithelioid sarcoma, NOS, of ureteric orifice	ICDO3
36525825	Adenocarcinoma with mixed subtypes of ureteric orifice	ICDO3
36525975	Squamous cell carcinoma, small cell, nonkeratinizing of ureteric orifice	ICDO3
36526054	Clear cell adenocarcinoma, NOS, of overlapping lesion of bladder	ICDO3
36526123	Fibrosarcoma, NOS, of bladder, NOS	ICDO3
36526157	Undifferentiated sarcoma of bladder neck	ICDO3
36526159	Squamous cell carcinoma, large cell, nonkeratinizing, NOS, of posterior wall of bladder	ICDO3
36526284	Carcinoma with osteoclast-like giant cells of overlapping lesion of bladder	ICDO3
36526376	Clear cell adenocarcinoma, NOS, of urachus	ICDO3
36526541	Infantile fibrosarcoma of trigone of bladder	ICDO3
36526551	Signet ring cell carcinoma of ureteric orifice	ICDO3
36526651	Squamous cell carcinoma, microinvasive of urachus	ICDO3
36526662	Papillary adenocarcinoma, NOS, of dome of bladder	ICDO3
36526694	Myoepithelial carcinoma of trigone of bladder	ICDO3
36526809	Urothelial carcinoma, sarcomatoid of dome of bladder	ICDO3
36526858	Epithelioid sarcoma, NOS, of bladder neck	ICDO3
36526891	Malignant tumor, giant cell type of anterior wall of bladder	ICDO3
36527013	Mixed cell adenocarcinoma of bladder, NOS	ICDO3
36527035	Malignant tumor, spindle cell type of overlapping lesion of bladder	ICDO3
36527083	Verrucous carcinoma, NOS, of bladder neck	ICDO3
36527095	Malignant tumor, clear cell type of ureteric orifice	ICDO3
36527112	Squamous cell carcinoma, large cell, nonkeratinizing, NOS, of overlapping lesion of bladder	ICDO3
36527194	Malignant tumor, small cell type of ureteric orifice	ICDO3
36527214	Malignant melanoma, NOS, of bladder neck	ICDO3
36527251	Mucin-producing adenocarcinoma of trigone of bladder	ICDO3
36527305	Fibrosarcoma, NOS, of posterior wall of bladder	ICDO3
36527387	Solitary fibrous tumor, malignant of ureteric orifice	ICDO3
36527394	Mixed type rhabdomyosarcoma of trigone of bladder	ICDO3
36527412	Rhabdomyosarcoma, NOS, of lateral wall of bladder	ICDO3
36527437	Epithelioid leiomyosarcoma of anterior wall of bladder	ICDO3
36527606	Giant cell carcinoma of lateral wall of bladder	ICDO3
36527714	Malignant melanoma, NOS, of lateral wall of bladder	ICDO3
36527738	Myosarcoma of posterior wall of bladder	ICDO3
36527769	Malignant fibrous histiocytoma of urachus	ICDO3
36527825	Desmoplastic small round cell tumor of overlapping lesion of bladder	ICDO3
36527835	Carcinoma with osteoclast-like giant cells of posterior wall of bladder	ICDO3
36527893	Desmoplastic small round cell tumor of urachus	ICDO3
36527938	Squamous cell carcinoma with horn formation of anterior wall of bladder	ICDO3
36528166	Squamous cell carcinoma, keratinizing, NOS, of trigone of bladder	ICDO3
36528182	Embryonal rhabdomyosarcoma, NOS, of lateral wall of bladder	ICDO3
36528415	Carcinoma, undifferentiated, NOS, of overlapping lesion of bladder	ICDO3
36528438	Embryonal rhabdomyosarcoma, NOS, of posterior wall of bladder	ICDO3
36528469	Superficial spreading adenocarcinoma of trigone of bladder	ICDO3
36528504	Carcinoma simplex of urachus	ICDO3
36528556	Mixed type rhabdomyosarcoma of lateral wall of bladder	ICDO3
36528599	Spindle cell rhabdomyosarcoma of anterior wall of bladder	ICDO3
36528603	Cloacogenic carcinoma of bladder, NOS	ICDO3
36528682	Basaloid carcinoma of lateral wall of bladder	ICDO3
36528726	Alveolar rhabdomyosarcoma of anterior wall of bladder	ICDO3
36528765	Mesenchymoma, malignant of dome of bladder	ICDO3
36528832	Malignant tumor, clear cell type of trigone of bladder	ICDO3
36528875	Epithelioid sarcoma, NOS, of lateral wall of bladder	ICDO3
36528974	Carcinosarcoma, NOS, of trigone of bladder	ICDO3
36529013	Malignant tumor, spindle cell type of bladder neck	ICDO3
36529229	Cloacogenic carcinoma of lateral wall of bladder	ICDO3
36529240	Hepatoid adenocarcinoma of bladder, NOS	ICDO3
36529408	Angiomyosarcoma of dome of bladder	ICDO3
36529422	Mixed type rhabdomyosarcoma of bladder neck	ICDO3
36529488	Adenocarcinoma with mixed subtypes of dome of bladder	ICDO3
36529531	Myosarcoma of dome of bladder	ICDO3
36529728	Carcinoma with osteoclast-like giant cells of anterior wall of bladder	ICDO3
36529755	Mucinous adenocarcinoma of trigone of bladder	ICDO3
36529766	Squamous cell carcinoma, large cell, nonkeratinizing, NOS, of bladder neck	ICDO3
36529905	Undifferentiated sarcoma of trigone of bladder	ICDO3
36529919	Hemangiosarcoma of lateral wall of bladder	ICDO3
36530019	Mesenchymoma, malignant of anterior wall of bladder	ICDO3
36530074	Giant cell and spindle cell carcinoma of urachus	ICDO3
36530236	Glassy cell carcinoma of overlapping lesion of bladder	ICDO3
36530359	Ectomesenchymoma of trigone of bladder	ICDO3
36530377	Polygonal cell carcinoma of overlapping lesion of bladder	ICDO3
36530402	Mullerian mixed tumor of overlapping lesion of bladder	ICDO3
36530413	Mullerian mixed tumor of lateral wall of bladder	ICDO3
36530495	Hemangiosarcoma of ureteric orifice	ICDO3
36530614	Solitary fibrous tumor, malignant of dome of bladder	ICDO3
36530617	Alveolar rhabdomyosarcoma of urachus	ICDO3
36530619	Squamous cell carcinoma, adenoid of overlapping lesion of bladder	ICDO3
36530644	Solitary fibrous tumor, malignant of overlapping lesion of bladder	ICDO3
36530658	Carcinoma, undifferentiated, NOS, of ureteric orifice	ICDO3
36530690	Giant cell sarcoma of urachus	ICDO3
36530705	Giant cell and spindle cell carcinoma of lateral wall of bladder	ICDO3
36530733	Malignant tumor, spindle cell type of ureteric orifice	ICDO3
36530765	Desmoplastic small round cell tumor of anterior wall of bladder	ICDO3
36530822	Signet ring cell carcinoma of urachus	ICDO3
36531008	Squamous cell carcinoma, adenoid of posterior wall of bladder	ICDO3
36531009	Embryonal rhabdomyosarcoma, NOS, of urachus	ICDO3
36531054	Malignant tumor, clear cell type of lateral wall of bladder	ICDO3
36531109	Carcinoma, anaplastic, NOS, of ureteric orifice	ICDO3
36531166	Basal cell adenocarcinoma of overlapping lesion of bladder	ICDO3
36531176	Basaloid carcinoma of posterior wall of bladder	ICDO3
36531232	Myxoid leiomyosarcoma of bladder, NOS	ICDO3
36531280	Angiomyosarcoma of anterior wall of bladder	ICDO3
36531377	Squamous cell carcinoma, small cell, nonkeratinizing of bladder neck	ICDO3
36531477	Carcinoma simplex of trigone of bladder	ICDO3
36531575	Carcinosarcoma, embryonal of anterior wall of bladder	ICDO3
36531705	Giant cell carcinoma of posterior wall of bladder	ICDO3
36531757	Carcinoma, anaplastic, NOS, of bladder, NOS	ICDO3
36531765	Glassy cell carcinoma of lateral wall of bladder	ICDO3
36531770	Papillary squamous cell carcinoma of bladder neck	ICDO3
36531775	Pleomorphic rhabdomyosarcoma, adult type of ureteric orifice	ICDO3
36531798	Mixed cell adenocarcinoma of dome of bladder	ICDO3
36531844	Fascial fibrosarcoma of urachus	ICDO3
36531854	Mixed cell adenocarcinoma of urachus	ICDO3
36531939	Malignant tumor, small cell type of trigone of bladder	ICDO3
36532240	Transitional cell carcinoma, NOS, of urachus	ICDO3
36532343	Squamous cell carcinoma, spindle cell of posterior wall of bladder	ICDO3
36532373	Epithelioma, malignant of bladder, NOS	ICDO3
36532452	Leiomyosarcoma, NOS, of overlapping lesion of bladder	ICDO3
36532479	Verrucous carcinoma, NOS, of urachus	ICDO3
36532534	Carcinoma, anaplastic, NOS, of posterior wall of bladder	ICDO3
36532537	Transitional cell carcinoma, NOS, of overlapping lesion of bladder	ICDO3
36532569	Squamous cell carcinoma, adenoid of anterior wall of bladder	ICDO3
36532586	Spindle cell sarcoma of trigone of bladder	ICDO3
36532596	Giant cell sarcoma of lateral wall of bladder	ICDO3
36532612	Papillary adenocarcinoma, NOS, of bladder, NOS	ICDO3
36532661	Squamous cell carcinoma, large cell, nonkeratinizing, NOS, of bladder, NOS	ICDO3
36532805	Mesodermal mixed tumor of ureteric orifice	ICDO3
36532822	Adenocarcinoma in villous adenoma of anterior wall of bladder	ICDO3
36533075	Malignant tumor, giant cell type of lateral wall of bladder	ICDO3
36533130	Carcinosarcoma, embryonal of posterior wall of bladder	ICDO3
36533137	Squamous cell carcinoma with horn formation of urachus	ICDO3
36533191	Embryonal sarcoma of lateral wall of bladder	ICDO3
36533202	Schneiderian carcinoma of bladder, NOS	ICDO3
36533284	Superficial spreading adenocarcinoma of overlapping lesion of bladder	ICDO3
36533336	Hemangiosarcoma of urachus	ICDO3
36533363	Alveolar rhabdomyosarcoma of bladder, NOS	ICDO3
36533400	Mesodermal mixed tumor of overlapping lesion of bladder	ICDO3
36533489	Solid carcinoma, NOS, of trigone of bladder	ICDO3
36533527	Solid carcinoma, NOS, of overlapping lesion of bladder	ICDO3
36533544	Pleomorphic rhabdomyosarcoma, adult type of posterior wall of bladder	ICDO3
36533697	Squamous cell carcinoma, small cell, nonkeratinizing of overlapping lesion of bladder	ICDO3
36533721	Papillary squamous cell carcinoma of bladder, NOS	ICDO3
36533740	Hemangiosarcoma of anterior wall of bladder	ICDO3
36533814	Fibrosarcoma, NOS, of bladder neck	ICDO3
36533923	Spindle cell carcinoma, NOS, of urachus	ICDO3
36533985	Urothelial carcinoma, sarcomatoid of urachus	ICDO3
36534062	Hemangiosarcoma of dome of bladder	ICDO3
36534140	Basaloid carcinoma of dome of bladder	ICDO3
36534218	Small cell carcinoma, fusiform cell of trigone of bladder	ICDO3
36534278	Carcinoma, anaplastic, NOS, of urachus	ICDO3
36534430	Epithelioid leiomyosarcoma of ureteric orifice	ICDO3
36534484	Carcinosarcoma, embryonal of lateral wall of bladder	ICDO3
36534493	Desmoplastic small round cell tumor of dome of bladder	ICDO3
36534630	Mesenchymoma, malignant of ureteric orifice	ICDO3
36534725	Pleomorphic carcinoma of trigone of bladder	ICDO3
36534732	Spindle cell carcinoma, NOS, of lateral wall of bladder	ICDO3
36534757	Superficial spreading adenocarcinoma of lateral wall of bladder	ICDO3
36534767	Superficial spreading adenocarcinoma of ureteric orifice	ICDO3
36534784	Papillary squamous cell carcinoma of trigone of bladder	ICDO3
36534813	Mixed cell adenocarcinoma of lateral wall of bladder	ICDO3
36535068	Angiomyosarcoma of bladder, NOS	ICDO3
36535080	Small cell carcinoma, fusiform cell of posterior wall of bladder	ICDO3
36535100	Small cell carcinoma, fusiform cell of urachus	ICDO3
36535147	Pleomorphic carcinoma of ureteric orifice	ICDO3
36535225	Undifferentiated sarcoma of ureteric orifice	ICDO3
36535335	Mesodermal mixed tumor of lateral wall of bladder	ICDO3
36535351	Adenocarcinoma with mixed subtypes of lateral wall of bladder	ICDO3
36535403	Myoepithelial carcinoma of urachus	ICDO3
36535436	Giant cell sarcoma of anterior wall of bladder	ICDO3
36535479	Malignant fibrous histiocytoma of trigone of bladder	ICDO3
36535491	Hepatoid adenocarcinoma of overlapping lesion of bladder	ICDO3
36535498	Embryonal sarcoma of posterior wall of bladder	ICDO3
36535534	Glassy cell carcinoma of trigone of bladder	ICDO3
36535641	Undifferentiated sarcoma of dome of bladder	ICDO3
36535689	Superficial spreading adenocarcinoma of bladder neck	ICDO3
36535815	Mesenchymoma, malignant of bladder neck	ICDO3
36535833	Papillary squamous cell carcinoma of overlapping lesion of bladder	ICDO3
36535911	Mesenchymoma, malignant of urachus	ICDO3
36535981	Leiomyosarcoma, NOS, of urachus	ICDO3
36536022	Malignant tumor, spindle cell type of bladder, NOS	ICDO3
36536082	Epithelioid sarcoma, NOS, of bladder, NOS	ICDO3
36536110	Myxofibrosarcoma of dome of bladder	ICDO3
36536170	Adenocarcinoma in villous adenoma of lateral wall of bladder	ICDO3
36536179	Myxoid leiomyosarcoma of ureteric orifice	ICDO3
36536230	Lymphoepithelial carcinoma of trigone of bladder	ICDO3
36536320	Medullary carcinoma, NOS, of dome of bladder	ICDO3
36536373	Mucinous adenocarcinoma of anterior wall of bladder	ICDO3
36536375	Carcinoma with osteoclast-like giant cells of bladder, NOS	ICDO3
36536392	Malignant tumor, giant cell type of dome of bladder	ICDO3
36536439	Desmoplastic small round cell tumor of lateral wall of bladder	ICDO3
36536506	Glassy cell carcinoma of anterior wall of bladder	ICDO3
36536570	Squamous cell carcinoma, spindle cell of ureteric orifice	ICDO3
36536669	Verrucous carcinoma, NOS, of anterior wall of bladder	ICDO3
36536701	Squamous cell carcinoma, keratinizing, NOS, of overlapping lesion of bladder	ICDO3
36536702	Basal cell adenocarcinoma of bladder neck	ICDO3
36536716	Malignant tumor, small cell type of lateral wall of bladder	ICDO3
36536772	Small cell sarcoma of anterior wall of bladder	ICDO3
36536854	Adenocarcinoma, NOS, of bladder neck	ICDO3
36536866	Carcinoma with osteoclast-like giant cells of dome of bladder	ICDO3
36536924	Squamous cell carcinoma, spindle cell of anterior wall of bladder	ICDO3
36536948	Fascial fibrosarcoma of dome of bladder	ICDO3
36537064	Spindle cell carcinoma, NOS, of ureteric orifice	ICDO3
36537112	Signet ring cell carcinoma of overlapping lesion of bladder	ICDO3
36537198	Fibrosarcoma, NOS, of urachus	ICDO3
36537252	Spindle cell sarcoma of ureteric orifice	ICDO3
36537260	Pleomorphic carcinoma of lateral wall of bladder	ICDO3
36537487	Giant cell and spindle cell carcinoma of dome of bladder	ICDO3
36537490	Malignant tumor, clear cell type of bladder, NOS	ICDO3
36537575	Mucinous adenocarcinoma of ureteric orifice	ICDO3
36537813	Signet ring cell carcinoma of trigone of bladder	ICDO3
36537828	Squamous cell carcinoma, small cell, nonkeratinizing of posterior wall of bladder	ICDO3
36537916	Papillary adenocarcinoma, NOS, of bladder neck	ICDO3
36537927	Mesenchymoma, malignant of overlapping lesion of bladder	ICDO3
36537973	Large cell carcinoma with rhabdoid phenotype of bladder, NOS	ICDO3
36538193	Scirrhous adenocarcinoma of bladder neck	ICDO3
36538237	Basal cell adenocarcinoma of bladder, NOS	ICDO3
36538254	Urothelial carcinoma, micropapillary of bladder neck	ICDO3
36538291	Malignant tumor, spindle cell type of urachus	ICDO3
36538462	Adenocarcinoma with mixed subtypes of trigone of bladder	ICDO3
36538469	Cloacogenic carcinoma of bladder neck	ICDO3
36538611	Adenocarcinoma in villous adenoma of ureteric orifice	ICDO3
36538681	Desmoplastic small round cell tumor of bladder neck	ICDO3
36538849	Carcinosarcoma, embryonal of dome of bladder	ICDO3
36538917	Medullary carcinoma, NOS, of urachus	ICDO3
36539185	Superficial spreading adenocarcinoma of anterior wall of bladder	ICDO3
36539215	Tumor cells, malignant of anterior wall of bladder	ICDO3
36539229	Infantile fibrosarcoma of posterior wall of bladder	ICDO3
36539249	Fascial fibrosarcoma of posterior wall of bladder	ICDO3
36539381	Polygonal cell carcinoma of urachus	ICDO3
36539464	Adenocarcinoma with mixed subtypes of overlapping lesion of bladder	ICDO3
36539603	Rhabdomyosarcoma, NOS, of bladder neck	ICDO3
36539613	Sarcoma, NOS, of overlapping lesion of bladder	ICDO3
36539628	Myosarcoma of urachus	ICDO3
36539715	Malignant tumor, spindle cell type of posterior wall of bladder	ICDO3
36539749	Spindle cell sarcoma of dome of bladder	ICDO3
36539804	Hepatoid adenocarcinoma of anterior wall of bladder	ICDO3
36539896	Urothelial carcinoma, micropapillary of urachus	ICDO3
36539922	Myxofibrosarcoma of urachus	ICDO3
36539949	Sarcoma, NOS, of posterior wall of bladder	ICDO3
36539997	Superficial spreading adenocarcinoma of urachus	ICDO3
36540141	Polygonal cell carcinoma of bladder, NOS	ICDO3
36540146	Clear cell adenocarcinoma, NOS, of posterior wall of bladder	ICDO3
36540227	Papillary adenocarcinoma, NOS, of lateral wall of bladder	ICDO3
36540327	Myosarcoma of anterior wall of bladder	ICDO3
36540390	Mixed cell adenocarcinoma of ureteric orifice	ICDO3
36540438	Solid carcinoma, NOS, of dome of bladder	ICDO3
36540489	Superficial spreading adenocarcinoma of posterior wall of bladder	ICDO3
36540515	Mixed type rhabdomyosarcoma of bladder, NOS	ICDO3
36540642	Scirrhous adenocarcinoma of urachus	ICDO3
36540761	Papillary adenocarcinoma, NOS, of anterior wall of bladder	ICDO3
36540840	Cloacogenic carcinoma of anterior wall of bladder	ICDO3
36540885	Malignant tumor, small cell type of posterior wall of bladder	ICDO3
36540886	Embryonal sarcoma of trigone of bladder	ICDO3
36540984	Malignant tumor, small cell type of urachus	ICDO3
36541012	Squamous cell carcinoma, small cell, nonkeratinizing of dome of bladder	ICDO3
36541049	Spindle cell rhabdomyosarcoma of ureteric orifice	ICDO3
36541363	Tumor cells, malignant of lateral wall of bladder	ICDO3
36541444	Hepatoid adenocarcinoma of lateral wall of bladder	ICDO3
36541562	Giant cell sarcoma of bladder neck	ICDO3
36541615	Myosarcoma of bladder, NOS	ICDO3
36541680	Spindle cell rhabdomyosarcoma of lateral wall of bladder	ICDO3
36541710	Spindle cell rhabdomyosarcoma of bladder neck	ICDO3
36541726	Infantile fibrosarcoma of lateral wall of bladder	ICDO3
36541863	Large cell carcinoma, NOS, of dome of bladder	ICDO3
36541877	Myxofibrosarcoma of bladder, NOS	ICDO3
36541964	Scirrhous adenocarcinoma of trigone of bladder	ICDO3
36541987	Myxofibrosarcoma of trigone of bladder	ICDO3
36542015	Squamous cell carcinoma, NOS, of urachus	ICDO3
36542269	Osteosarcoma, NOS, of lateral wall of bladder	ICDO3
36542364	Desmoplastic small round cell tumor of trigone of bladder	ICDO3
36542393	Signet ring cell carcinoma of anterior wall of bladder	ICDO3
36542438	Tumor cells, malignant of overlapping lesion of bladder	ICDO3
36542442	Malignant tumor, spindle cell type of lateral wall of bladder	ICDO3
36542495	Small cell sarcoma of ureteric orifice	ICDO3
36542558	Large cell carcinoma, NOS, of urachus	ICDO3
36542578	Mucin-producing adenocarcinoma of bladder, NOS	ICDO3
36542626	Epithelioma, malignant of ureteric orifice	ICDO3
36542641	Mucin-producing adenocarcinoma of urachus	ICDO3
36542721	Myosarcoma of lateral wall of bladder	ICDO3
36542821	Undifferentiated sarcoma of overlapping lesion of bladder	ICDO3
36542829	Small cell carcinoma, fusiform cell of lateral wall of bladder	ICDO3
36542948	Carcinoma, undifferentiated, NOS, of urachus	ICDO3
36542961	Carcinoma, undifferentiated, NOS, of lateral wall of bladder	ICDO3
36542983	Glassy cell carcinoma of bladder neck	ICDO3
36543056	Solid carcinoma, NOS, of anterior wall of bladder	ICDO3
36543104	Solid carcinoma, NOS, of bladder neck	ICDO3
36543128	Mullerian mixed tumor of bladder neck	ICDO3
36543281	Polygonal cell carcinoma of trigone of bladder	ICDO3
36543301	Sarcoma, NOS, of trigone of bladder	ICDO3
36543418	Verrucous carcinoma, NOS, of dome of bladder	ICDO3
36543453	Desmoplastic small round cell tumor of posterior wall of bladder	ICDO3
36543466	Carcinoma, undifferentiated, NOS, of bladder, NOS	ICDO3
36543484	Scirrhous adenocarcinoma of bladder, NOS	ICDO3
36543515	Small cell sarcoma of overlapping lesion of bladder	ICDO3
36543548	Pleomorphic rhabdomyosarcoma, adult type of urachus	ICDO3
36543549	Ectomesenchymoma of dome of bladder	ICDO3
36543664	Pseudosarcomatous carcinoma of ureteric orifice	ICDO3
36543718	Myoepithelial carcinoma of dome of bladder	ICDO3
36543790	Spindle cell rhabdomyosarcoma of urachus	ICDO3
36543836	Epithelioid sarcoma, NOS, of dome of bladder	ICDO3
36543840	Sarcoma, NOS, of dome of bladder	ICDO3
36543920	Small cell carcinoma, fusiform cell of anterior wall of bladder	ICDO3
36544065	Leiomyosarcoma, NOS, of lateral wall of bladder	ICDO3
36544213	Signet ring cell carcinoma of dome of bladder	ICDO3
36544268	Myoepithelial carcinoma of lateral wall of bladder	ICDO3
36544309	Squamous cell carcinoma, adenoid of bladder neck	ICDO3
36544385	Rhabdomyosarcoma, NOS, of ureteric orifice	ICDO3
36544517	Ectomesenchymoma of lateral wall of bladder	ICDO3
36544693	Squamous cell carcinoma, keratinizing, NOS, of urachus	ICDO3
36544701	Angiomyosarcoma of trigone of bladder	ICDO3
36544733	Large cell carcinoma, NOS, of bladder neck	ICDO3
36544771	Pleomorphic rhabdomyosarcoma, adult type of bladder neck	ICDO3
36545077	Pleomorphic carcinoma of bladder neck	ICDO3
36545179	Giant cell sarcoma of ureteric orifice	ICDO3
36545187	Epithelioma, malignant of urachus	ICDO3
36545202	Alveolar rhabdomyosarcoma of posterior wall of bladder	ICDO3
36545273	Embryonal sarcoma of overlapping lesion of bladder	ICDO3
36545301	Pleomorphic rhabdomyosarcoma, adult type of bladder, NOS	ICDO3
36545326	Medullary carcinoma, NOS, of anterior wall of bladder	ICDO3
36545429	Mesenchymoma, malignant of trigone of bladder	ICDO3
36545484	Epithelioma, malignant of bladder neck	ICDO3
36545593	Polygonal cell carcinoma of dome of bladder	ICDO3
36545712	Hepatoid adenocarcinoma of posterior wall of bladder	ICDO3
36545753	Mucinous adenocarcinoma of bladder, NOS	ICDO3
36545759	Papillary carcinoma, NOS, of urachus	ICDO3
36545774	Malignant fibrous histiocytoma of overlapping lesion of bladder	ICDO3
36545781	Malignant tumor, giant cell type of overlapping lesion of bladder	ICDO3
36545782	Carcinosarcoma, NOS, of bladder neck	ICDO3
36545867	Solitary fibrous tumor, malignant of anterior wall of bladder	ICDO3
36545885	Alveolar rhabdomyosarcoma of trigone of bladder	ICDO3
36545916	Lymphoepithelial carcinoma of posterior wall of bladder	ICDO3
36546030	Ectomesenchymoma of ureteric orifice	ICDO3
36546083	Small cell sarcoma of bladder neck	ICDO3
36546257	Large cell neuroendocrine carcinoma of bladder neck	ICDO3
36546291	Angiomyosarcoma of bladder neck	ICDO3
36546317	Hemangiosarcoma of bladder, NOS	ICDO3
36546326	Embryonal rhabdomyosarcoma, NOS, of overlapping lesion of bladder	ICDO3
36546361	Mucinous adenocarcinoma of bladder neck	ICDO3
36546401	Squamous cell carcinoma, microinvasive of ureteric orifice	ICDO3
36546465	Spindle cell carcinoma, NOS, of dome of bladder	ICDO3
36546541	Mullerian mixed tumor of urachus	ICDO3
36546562	Undifferentiated sarcoma of urachus	ICDO3
36546573	Polygonal cell carcinoma of ureteric orifice	ICDO3
36546658	Myosarcoma of trigone of bladder	ICDO3
36546680	Ectomesenchymoma of overlapping lesion of bladder	ICDO3
36546693	Carcinoma, anaplastic, NOS, of lateral wall of bladder	ICDO3
36546698	Epithelioma, malignant of trigone of bladder	ICDO3
36546756	Spindle cell rhabdomyosarcoma of bladder, NOS	ICDO3
36546762	Epithelioid leiomyosarcoma of trigone of bladder	ICDO3
36546774	Solitary fibrous tumor, malignant of urachus	ICDO3
36546791	Malignant fibrous histiocytoma of anterior wall of bladder	ICDO3
36546801	Basal cell adenocarcinoma of lateral wall of bladder	ICDO3
36546887	Spindle cell sarcoma of lateral wall of bladder	ICDO3
36546891	Fascial fibrosarcoma of bladder neck	ICDO3
36546983	Squamous cell carcinoma, keratinizing, NOS, of bladder neck	ICDO3
36547035	Spindle cell carcinoma, NOS, of overlapping lesion of bladder	ICDO3
36547046	Adenocarcinoma with mixed subtypes of urachus	ICDO3
36547052	Granular cell carcinoma of urachus	ICDO3
36547086	Myxoid leiomyosarcoma of lateral wall of bladder	ICDO3
36547270	Mullerian mixed tumor of dome of bladder	ICDO3
36547347	Myoepithelial carcinoma of overlapping lesion of bladder	ICDO3
36547416	Scirrhous adenocarcinoma of anterior wall of bladder	ICDO3
36547507	Papillary adenocarcinoma, NOS, of overlapping lesion of bladder	ICDO3
36547572	Basaloid carcinoma of trigone of bladder	ICDO3
36547796	Carcinoma, undifferentiated, NOS, of anterior wall of bladder	ICDO3
36547909	Rhabdomyosarcoma, NOS, of trigone of bladder	ICDO3
36548054	Pleomorphic carcinoma of posterior wall of bladder	ICDO3
36548057	Carcinoma simplex of anterior wall of bladder	ICDO3
36548100	Myxoid leiomyosarcoma of urachus	ICDO3
36548187	Papillary squamous cell carcinoma of dome of bladder	ICDO3
36548213	Carcinoma simplex of ureteric orifice	ICDO3
36548214	Mesodermal mixed tumor of trigone of bladder	ICDO3
36548243	Mixed cell adenocarcinoma of anterior wall of bladder	ICDO3
36548308	Myxoid leiomyosarcoma of posterior wall of bladder	ICDO3
36548358	Malignant tumor, small cell type of bladder, NOS	ICDO3
36548450	Mucin-producing adenocarcinoma of dome of bladder	ICDO3
36548528	Urothelial carcinoma, sarcomatoid of overlapping lesion of bladder	ICDO3
36548556	Adenocarcinoma in villous adenoma of dome of bladder	ICDO3
36548657	Schneiderian carcinoma of bladder neck	ICDO3
36548677	Myxoid leiomyosarcoma of overlapping lesion of bladder	ICDO3
36548701	Pleomorphic rhabdomyosarcoma, adult type of overlapping lesion of bladder	ICDO3
36548758	Sarcoma, NOS, of bladder neck	ICDO3
36548771	Malignant tumor, clear cell type of urachus	ICDO3
36548795	Myosarcoma of ureteric orifice	ICDO3
36548821	Carcinoma, undifferentiated, NOS, of trigone of bladder	ICDO3
36548913	Squamous cell carcinoma, small cell, nonkeratinizing of anterior wall of bladder	ICDO3
36548922	Spindle cell sarcoma of bladder neck	ICDO3
36549053	Embryonal rhabdomyosarcoma, NOS, of bladder neck	ICDO3
36549205	Myxofibrosarcoma of anterior wall of bladder	ICDO3
36549214	Verrucous carcinoma, NOS, of trigone of bladder	ICDO3
36549281	Pleomorphic rhabdomyosarcoma, adult type of trigone of bladder	ICDO3
36549296	Squamous cell carcinoma, keratinizing, NOS, of ureteric orifice	ICDO3
36549333	Myxofibrosarcoma of ureteric orifice	ICDO3
36549496	Scirrhous adenocarcinoma of lateral wall of bladder	ICDO3
36549519	Carcinoma simplex of overlapping lesion of bladder	ICDO3
36549548	Adenocarcinoma with mixed subtypes of bladder neck	ICDO3
36549610	Mixed cell adenocarcinoma of trigone of bladder	ICDO3
36549624	Papillary carcinoma, NOS, of trigone of bladder	ICDO3
36549634	Sarcoma, NOS, of lateral wall of bladder	ICDO3
36549654	Myxoid leiomyosarcoma of dome of bladder	ICDO3
36549725	Squamous cell carcinoma with horn formation of trigone of bladder	ICDO3
36549763	Large cell carcinoma, NOS, of anterior wall of bladder	ICDO3
36549794	Signet ring cell carcinoma of lateral wall of bladder	ICDO3
36549817	Rhabdomyosarcoma, NOS, of anterior wall of bladder	ICDO3
36549906	Spindle cell rhabdomyosarcoma of trigone of bladder	ICDO3
36549974	Pseudosarcomatous carcinoma of posterior wall of bladder	ICDO3
36550017	Malignant tumor, giant cell type of bladder neck	ICDO3
36550039	Squamous cell carcinoma, spindle cell of bladder neck	ICDO3
36550223	Mesodermal mixed tumor of bladder neck	ICDO3
36550251	Small cell carcinoma, fusiform cell of bladder, NOS	ICDO3
36550512	Carcinoma, undifferentiated, NOS, of posterior wall of bladder	ICDO3
36550540	Spindle cell carcinoma, NOS, of trigone of bladder	ICDO3
36550639	Pseudosarcomatous carcinoma of dome of bladder	ICDO3
36550662	Small cell carcinoma, NOS, of urachus	ICDO3
36550713	Tumor cells, malignant of posterior wall of bladder	ICDO3
36550825	Basaloid carcinoma of bladder neck	ICDO3
36551036	Verrucous carcinoma, NOS, of overlapping lesion of bladder	ICDO3
36551068	Fascial fibrosarcoma of trigone of bladder	ICDO3
36551159	Squamous cell carcinoma, small cell, nonkeratinizing of lateral wall of bladder	ICDO3
36551282	Large cell carcinoma with rhabdoid phenotype of anterior wall of bladder	ICDO3
36551311	Epithelioid sarcoma, NOS, of overlapping lesion of bladder	ICDO3
36551328	Solid carcinoma, NOS, of bladder, NOS	ICDO3
36551350	Large cell carcinoma, NOS, of ureteric orifice	ICDO3
36551530	Squamous cell carcinoma, microinvasive of anterior wall of bladder	ICDO3
36551586	Squamous cell carcinoma with horn formation of ureteric orifice	ICDO3
36551703	Squamous cell carcinoma with horn formation of bladder, NOS	ICDO3
36551791	Pleomorphic rhabdomyosarcoma, adult type of lateral wall of bladder	ICDO3
36551891	Papillary carcinoma, NOS, of anterior wall of bladder	ICDO3
36551959	Schneiderian carcinoma of dome of bladder	ICDO3
36552028	Adenocarcinoma, NOS, of trigone of bladder	ICDO3
36552114	Clear cell adenocarcinoma, NOS, of ureteric orifice	ICDO3
36552183	Mixed type rhabdomyosarcoma of overlapping lesion of bladder	ICDO3
36552203	Lymphoepithelial carcinoma of urachus	ICDO3
36552213	Squamous cell carcinoma, spindle cell of overlapping lesion of bladder	ICDO3
36552224	Carcinoma simplex of posterior wall of bladder	ICDO3
36552305	Squamous cell carcinoma with horn formation of overlapping lesion of bladder	ICDO3
36552373	Rhabdomyosarcoma, NOS, of urachus	ICDO3
36552391	Pseudosarcomatous carcinoma of trigone of bladder	ICDO3
36552442	Fascial fibrosarcoma of bladder, NOS	ICDO3
36552603	Urothelial carcinoma, micropapillary of overlapping lesion of bladder	ICDO3
36552676	Embryonal sarcoma of bladder, NOS	ICDO3
36552837	Spindle cell rhabdomyosarcoma of dome of bladder	ICDO3
36552892	Infantile fibrosarcoma of anterior wall of bladder	ICDO3
36552899	Squamous cell carcinoma, spindle cell of lateral wall of bladder	ICDO3
36553015	Malignant melanoma, NOS, of bladder, NOS	ICDO3
36553044	Sarcoma, NOS, of urachus	ICDO3
36553051	Neoplasm, malignant of overlapping lesion of bladder	ICDO3
36553089	Adenocarcinoma in villous adenoma of overlapping lesion of bladder	ICDO3
36553120	Squamous cell carcinoma, microinvasive of overlapping lesion of bladder	ICDO3
36553179	Large cell carcinoma, NOS, of posterior wall of bladder	ICDO3
36553205	Epithelioid sarcoma, NOS, of urachus	ICDO3
36553207	Mesodermal mixed tumor of urachus	ICDO3
36553269	Medullary carcinoma, NOS, of bladder, NOS	ICDO3
36553384	Angiomyosarcoma of overlapping lesion of bladder	ICDO3
36553435	Schneiderian carcinoma of urachus	ICDO3
36553479	Carcinoma, anaplastic, NOS, of dome of bladder	ICDO3
36553488	Embryonal sarcoma of ureteric orifice	ICDO3
36553573	Angiomyosarcoma of lateral wall of bladder	ICDO3
36553696	Carcinosarcoma, NOS, of overlapping lesion of bladder	ICDO3
36553771	Spindle cell carcinoma, NOS, of anterior wall of bladder	ICDO3
36553798	Carcinoma with osteoclast-like giant cells of ureteric orifice	ICDO3
36554141	Carcinoma simplex of dome of bladder	ICDO3
36554144	Myxoid leiomyosarcoma of anterior wall of bladder	ICDO3
36554148	Epithelioma, malignant of lateral wall of bladder	ICDO3
36554273	Ectomesenchymoma of posterior wall of bladder	ICDO3
36554358	Pleomorphic carcinoma of anterior wall of bladder	ICDO3
36554377	Pseudosarcomatous carcinoma of urachus	ICDO3
36554379	Large cell carcinoma with rhabdoid phenotype of overlapping lesion of bladder	ICDO3
36554426	Undifferentiated sarcoma of bladder, NOS	ICDO3
36554578	Solid carcinoma, NOS, of lateral wall of bladder	ICDO3
36554643	Myoepithelial carcinoma of bladder neck	ICDO3
36554669	Mucin-producing adenocarcinoma of anterior wall of bladder	ICDO3
36554683	Solitary fibrous tumor, malignant of bladder neck	ICDO3
36554687	Desmoplastic small round cell tumor of bladder, NOS	ICDO3
36554695	Carcinoma, anaplastic, NOS, of anterior wall of bladder	ICDO3
36554733	Carcinoma with osteoclast-like giant cells of lateral wall of bladder	ICDO3
36554743	Basal cell adenocarcinoma of dome of bladder	ICDO3
36554804	Large cell carcinoma with rhabdoid phenotype of lateral wall of bladder	ICDO3
36554861	Schneiderian carcinoma of lateral wall of bladder	ICDO3
36554947	Medullary carcinoma, NOS, of ureteric orifice	ICDO3
36554956	Squamous cell carcinoma, large cell, nonkeratinizing, NOS, of urachus	ICDO3
36554977	Granular cell carcinoma of posterior wall of bladder	ICDO3
36554983	Embryonal sarcoma of bladder neck	ICDO3
36554988	Squamous cell carcinoma, adenoid of ureteric orifice	ICDO3
36555321	Rhabdomyosarcoma, NOS, of dome of bladder	ICDO3
36555381	Epithelioid sarcoma, NOS, of trigone of bladder	ICDO3
36555585	Squamous cell carcinoma, adenoid of trigone of bladder	ICDO3
36555711	Carcinosarcoma, embryonal of ureteric orifice	ICDO3
36555795	Mesenchymoma, malignant of bladder, NOS	ICDO3
36555838	Papillary urothelial carcinoma of overlapping lesion of bladder	ICDO3
36555843	Adenocarcinoma in villous adenoma of urachus	ICDO3
36555875	Solitary fibrous tumor, malignant of posterior wall of bladder	ICDO3
36556048	Hemangiosarcoma of bladder neck	ICDO3
36556136	Embryonal sarcoma of urachus	ICDO3
36556140	Embryonal rhabdomyosarcoma, NOS, of ureteric orifice	ICDO3
36556149	Medullary carcinoma, NOS, of lateral wall of bladder	ICDO3
36556174	Pleomorphic carcinoma of overlapping lesion of bladder	ICDO3
36556257	Fibrosarcoma, NOS, of dome of bladder	ICDO3
36556272	Myxofibrosarcoma of bladder neck	ICDO3
36556295	Mucin-producing adenocarcinoma of ureteric orifice	ICDO3
36556405	Ectomesenchymoma of urachus	ICDO3
36556484	Squamous cell carcinoma with horn formation of lateral wall of bladder	ICDO3
36556525	Adenocarcinoma with mixed subtypes of bladder, NOS	ICDO3
36556543	Verrucous carcinoma, NOS, of ureteric orifice	ICDO3
36556576	Squamous cell carcinoma, microinvasive of dome of bladder	ICDO3
36556745	Epithelioma, malignant of anterior wall of bladder	ICDO3
36556754	Myxoid leiomyosarcoma of trigone of bladder	ICDO3
36556774	Epithelioid leiomyosarcoma of dome of bladder	ICDO3
36556827	Mixed cell adenocarcinoma of bladder neck	ICDO3
36556836	Alveolar rhabdomyosarcoma of overlapping lesion of bladder	ICDO3
36556914	Ectomesenchymoma of bladder, NOS	ICDO3
36557072	Epithelioid leiomyosarcoma of lateral wall of bladder	ICDO3
36557198	Mixed type rhabdomyosarcoma of ureteric orifice	ICDO3
36557244	Squamous cell carcinoma with horn formation of bladder neck	ICDO3
36557267	Schneiderian carcinoma of overlapping lesion of bladder	ICDO3
36557350	Giant cell carcinoma of overlapping lesion of bladder	ICDO3
36557377	Squamous cell carcinoma, adenoid of bladder, NOS	ICDO3
36557408	Alveolar rhabdomyosarcoma of lateral wall of bladder	ICDO3
36557449	Superficial spreading adenocarcinoma of bladder, NOS	ICDO3
36557452	Small cell sarcoma of posterior wall of bladder	ICDO3
36557480	Carcinoma with osteoclast-like giant cells of urachus	ICDO3
36557583	Small cell sarcoma of dome of bladder	ICDO3
36557591	Alveolar rhabdomyosarcoma of ureteric orifice	ICDO3
36557655	Giant cell and spindle cell carcinoma of bladder neck	ICDO3
36557864	Granular cell carcinoma of bladder neck	ICDO3
36557874	Solid carcinoma, NOS, of ureteric orifice	ICDO3
36557886	Basaloid carcinoma of ureteric orifice	ICDO3
36557892	Carcinosarcoma, NOS, of anterior wall of bladder	ICDO3
36557907	Epithelioid sarcoma, NOS, of anterior wall of bladder	ICDO3
36557959	Adenocarcinoma in villous adenoma of trigone of bladder	ICDO3
36557965	Myoepithelial carcinoma of anterior wall of bladder	ICDO3
36557978	Epithelioid leiomyosarcoma of overlapping lesion of bladder	ICDO3
36558055	Granular cell carcinoma of overlapping lesion of bladder	ICDO3
36558148	Polygonal cell carcinoma of anterior wall of bladder	ICDO3
36558200	Malignant tumor, spindle cell type of dome of bladder	ICDO3
36558233	Undifferentiated sarcoma of anterior wall of bladder	ICDO3
36558289	Hepatoid adenocarcinoma of dome of bladder	ICDO3
36558314	Fibrosarcoma, NOS, of lateral wall of bladder	ICDO3
36558397	Squamous cell carcinoma, small cell, nonkeratinizing of trigone of bladder	ICDO3
36558435	Squamous cell carcinoma with horn formation of dome of bladder	ICDO3
36558499	Cloacogenic carcinoma of trigone of bladder	ICDO3
36558527	Adenocarcinoma, NOS, of overlapping lesion of bladder	ICDO3
36558636	Squamous cell carcinoma, adenoid of lateral wall of bladder	ICDO3
36558691	Hepatoid adenocarcinoma of trigone of bladder	ICDO3
36558796	Papillary adenocarcinoma, NOS, of trigone of bladder	ICDO3
36558804	Hemangiosarcoma of posterior wall of bladder	ICDO3
36559095	Infantile fibrosarcoma of dome of bladder	ICDO3
36559097	Large cell carcinoma, NOS, of overlapping lesion of bladder	ICDO3
36559194	Myosarcoma of bladder neck	ICDO3
36559219	Small cell sarcoma of urachus	ICDO3
36559262	Rhabdomyosarcoma, NOS, of overlapping lesion of bladder	ICDO3
36559455	Squamous cell carcinoma, large cell, nonkeratinizing, NOS, of ureteric orifice	ICDO3
36559698	Mixed cell adenocarcinoma of posterior wall of bladder	ICDO3
36559821	Pseudosarcomatous carcinoma of anterior wall of bladder	ICDO3
36559837	Carcinoma simplex of bladder neck	ICDO3
36559879	Malignant fibrous histiocytoma of bladder, NOS	ICDO3
36559899	Pleomorphic carcinoma of urachus	ICDO3
36559922	Fibrosarcoma, NOS, of anterior wall of bladder	ICDO3
36559925	Mullerian mixed tumor of anterior wall of bladder	ICDO3
36559955	Scirrhous adenocarcinoma of posterior wall of bladder	ICDO3
36559966	Mesodermal mixed tumor of anterior wall of bladder	ICDO3
36560020	Malignant tumor, clear cell type of anterior wall of bladder	ICDO3
36560113	Carcinosarcoma, embryonal of bladder neck	ICDO3
36560171	Carcinosarcoma, embryonal of overlapping lesion of bladder	ICDO3
36560277	Hepatoid adenocarcinoma of bladder neck	ICDO3
36560301	Carcinoma, NOS, of overlapping lesion of bladder	ICDO3
36560357	Mucin-producing adenocarcinoma of overlapping lesion of bladder	ICDO3
36560421	Solitary fibrous tumor, malignant of bladder, NOS	ICDO3
36560604	Basaloid carcinoma of urachus	ICDO3
36560621	Infantile fibrosarcoma of bladder, NOS	ICDO3
36560630	Adenocarcinoma, NOS, of ureteric orifice	ICDO3
36560631	Malignant melanoma, NOS, of anterior wall of bladder	ICDO3
36560684	Medullary carcinoma, NOS, of bladder neck	ICDO3
36560879	Urothelial carcinoma, sarcomatoid of posterior wall of bladder	ICDO3
36560931	Basal cell adenocarcinoma of urachus	ICDO3
36560984	Squamous cell carcinoma, large cell, nonkeratinizing, NOS, of trigone of bladder	ICDO3
36561104	Lymphoepithelial carcinoma of bladder, NOS	ICDO3
36561132	Spindle cell carcinoma, NOS, of posterior wall of bladder	ICDO3
36561194	Carcinoma, anaplastic, NOS, of overlapping lesion of bladder	ICDO3
36561206	Large cell carcinoma with rhabdoid phenotype of trigone of bladder	ICDO3
36561241	Granular cell carcinoma of trigone of bladder	ICDO3
36561259	Small cell carcinoma, fusiform cell of dome of bladder	ICDO3
36561307	Metaplastic carcinoma, NOS, of lateral wall of bladder	ICDO3
36561315	Malignant tumor, giant cell type of bladder, NOS	ICDO3
36561326	Epithelioma, malignant of overlapping lesion of bladder	ICDO3
36561353	Basaloid carcinoma of anterior wall of bladder	ICDO3
36561362	Fascial fibrosarcoma of ureteric orifice	ICDO3
36561398	Adenocarcinoma with mixed subtypes of anterior wall of bladder	ICDO3
36561483	Malignant melanoma, NOS, of urachus	ICDO3
36561511	Pseudosarcomatous carcinoma of overlapping lesion of bladder	ICDO3
36561522	Fascial fibrosarcoma of overlapping lesion of bladder	ICDO3
36561576	Spindle cell carcinoma, NOS, of bladder neck	ICDO3
36561624	Lymphoepithelial carcinoma of ureteric orifice	ICDO3
36561650	Papillary carcinoma, NOS, of overlapping lesion of bladder	ICDO3
36561734	Spindle cell sarcoma of anterior wall of bladder	ICDO3
36561784	Squamous cell carcinoma, small cell, nonkeratinizing of urachus	ICDO3
36561804	Mucin-producing adenocarcinoma of posterior wall of bladder	ICDO3
36561873	Lymphoepithelial carcinoma of overlapping lesion of bladder	ICDO3
36561911	Carcinoma with osteoclast-like giant cells of bladder neck	ICDO3
36561939	Pleomorphic rhabdomyosarcoma, adult type of dome of bladder	ICDO3
36561979	Polygonal cell carcinoma of posterior wall of bladder	ICDO3
36562018	Ectomesenchymoma of bladder neck	ICDO3
36562036	Basal cell adenocarcinoma of anterior wall of bladder	ICDO3
36562048	Malignant melanoma, NOS, of posterior wall of bladder	ICDO3
36562088	Malignant melanoma, NOS, of trigone of bladder	ICDO3
36562113	Verrucous carcinoma, NOS, of lateral wall of bladder	ICDO3
36562316	Malignant fibrous histiocytoma of posterior wall of bladder	ICDO3
36562404	Urothelial carcinoma, sarcomatoid of bladder neck	ICDO3
36562490	Giant cell sarcoma of overlapping lesion of bladder	ICDO3
36562537	Ectomesenchymoma of anterior wall of bladder	ICDO3
36562555	Small cell carcinoma, fusiform cell of bladder neck	ICDO3
36562571	Spindle cell rhabdomyosarcoma of overlapping lesion of bladder	ICDO3
36562584	Small cell sarcoma of lateral wall of bladder	ICDO3
36562811	Large cell carcinoma with rhabdoid phenotype of posterior wall of bladder	ICDO3
36562885	Malignant fibrous histiocytoma of lateral wall of bladder	ICDO3
36562901	Polygonal cell carcinoma of lateral wall of bladder	ICDO3
36563013	Squamous cell carcinoma, microinvasive of posterior wall of bladder	ICDO3
36563071	Myoepithelial carcinoma of ureteric orifice	ICDO3
36563115	Verrucous carcinoma, NOS, of bladder, NOS	ICDO3
36563233	Myxofibrosarcoma of overlapping lesion of bladder	ICDO3
36563252	Hepatoid adenocarcinoma of urachus	ICDO3
36563310	Glassy cell carcinoma of dome of bladder	ICDO3
36563554	Lymphoepithelial carcinoma of anterior wall of bladder	ICDO3
36563607	Mixed type rhabdomyosarcoma of posterior wall of bladder	ICDO3
36563619	Giant cell carcinoma of bladder, NOS	ICDO3
36563673	Mixed type rhabdomyosarcoma of urachus	ICDO3
36563720	Carcinoma simplex of lateral wall of bladder	ICDO3
36563738	Carcinoma, undifferentiated, NOS, of dome of bladder	ICDO3
36563860	Basaloid carcinoma of overlapping lesion of bladder	ICDO3
36563867	Mesodermal mixed tumor of dome of bladder	ICDO3
36563923	Small cell sarcoma of trigone of bladder	ICDO3
36563982	Angiomyosarcoma of ureteric orifice	ICDO3
36564064	Leiomyosarcoma, NOS, of bladder neck	ICDO3
36564088	Epithelioid leiomyosarcoma of posterior wall of bladder	ICDO3
36564342	Mullerian mixed tumor of posterior wall of bladder	ICDO3
36564354	Malignant fibrous histiocytoma of bladder neck	ICDO3
36564440	Basaloid carcinoma of bladder, NOS	ICDO3
36564475	Mullerian mixed tumor of trigone of bladder	ICDO3
36564536	Squamous cell carcinoma, large cell, nonkeratinizing, NOS, of lateral wall of bladder	ICDO3
36564564	Mesodermal mixed tumor of posterior wall of bladder	ICDO3
36564624	Angiomyosarcoma of urachus	ICDO3
36564632	Carcinosarcoma, embryonal of trigone of bladder	ICDO3
36564673	Medullary carcinoma, NOS, of trigone of bladder	ICDO3
36564675	Malignant melanoma, NOS, of ureteric orifice	ICDO3
36564828	Spindle cell sarcoma of overlapping lesion of bladder	ICDO3
36564981	Giant cell and spindle cell carcinoma of ureteric orifice	ICDO3
36565147	Mesenchymoma, malignant of lateral wall of bladder	ICDO3
36565150	Giant cell and spindle cell carcinoma of overlapping lesion of bladder	ICDO3
36565281	Squamous cell carcinoma, large cell, nonkeratinizing, NOS, of anterior wall of bladder	ICDO3
36565312	Medullary carcinoma, NOS, of posterior wall of bladder	ICDO3
36565317	Malignant tumor, spindle cell type of anterior wall of bladder	ICDO3
36565330	Malignant melanoma, NOS, of dome of bladder	ICDO3
36565375	Large cell carcinoma with rhabdoid phenotype of urachus	ICDO3
36565439	Clear cell adenocarcinoma, NOS, of bladder neck	ICDO3
36565496	Leiomyosarcoma, NOS, of posterior wall of bladder	ICDO3
36565546	Granular cell carcinoma of anterior wall of bladder	ICDO3
36565560	Malignant tumor, small cell type of anterior wall of bladder	ICDO3
36565613	Giant cell and spindle cell carcinoma of posterior wall of bladder	ICDO3
36565837	Solid carcinoma, NOS, of posterior wall of bladder	ICDO3
36565886	Papillary squamous cell carcinoma of urachus	ICDO3
36566029	Malignant tumor, clear cell type of posterior wall of bladder	ICDO3
36566127	Infantile fibrosarcoma of ureteric orifice	ICDO3
36566218	Giant cell sarcoma of bladder, NOS	ICDO3
36566334	Papillary squamous cell carcinoma of ureteric orifice	ICDO3
36566372	Epithelioma, malignant of dome of bladder	ICDO3
36566400	Malignant tumor, clear cell type of dome of bladder	ICDO3
36566521	Papillary adenocarcinoma, NOS, of ureteric orifice	ICDO3
36566542	Granular cell carcinoma of lateral wall of bladder	ICDO3
36566574	Papillary adenocarcinoma, NOS, of urachus	ICDO3
36566629	Myxofibrosarcoma of lateral wall of bladder	ICDO3
36566978	Embryonal sarcoma of anterior wall of bladder	ICDO3
36567084	Small cell carcinoma, fusiform cell of overlapping lesion of bladder	ICDO3
36567118	Infantile fibrosarcoma of bladder neck	ICDO3
36567240	Glassy cell carcinoma of urachus	ICDO3
36567292	Adenocarcinoma with mixed subtypes of posterior wall of bladder	ICDO3
36567629	Large cell carcinoma, NOS, of bladder, NOS	ICDO3
36567692	Epithelioid leiomyosarcoma of bladder, NOS	ICDO3
36567900	Solitary fibrous tumor, malignant of lateral wall of bladder	ICDO3
36567901	Endometrioid adenocarcinoma, NOS, of bladder, NOS	ICDO3
36568115	Tumor cells, malignant of bladder, NOS	ICDO3
36568120	Tumor cells, malignant of ureteric orifice	ICDO3
36568200	Tumor cells, malignant of dome of bladder	ICDO3
36568224	Tumor cells, malignant of urachus	ICDO3
36568289	Tumor cells, malignant of trigone of bladder	ICDO3
36568344	Tumor cells, malignant of bladder neck	ICDO3
36716178	Obstructive nephropathy due to bladder cancer	SNOMED
37163179	Sarcomatoid urothelial carcinoma of urinary bladder	SNOMED
37163180	Plasmacytoid urothelial carcinoma of urinary bladder	SNOMED
37166266	Primary carcinoma of urinary bladder	SNOMED
37166267	Primary transitional cell carcinoma of urinary bladder	SNOMED
37166268	Primary adenocarcinoma of urinary bladder	SNOMED
37166555	Primary sarcomatoid urothelial carcinoma of urinary bladder	SNOMED
37166562	Primary plasmacytoid urothelial carcinoma of urinary bladder	SNOMED
37174113	Primary adenocarcinoma of posterior wall of urinary bladder	SNOMED
40649300	Primary malignant neoplasm of anterior wall of urinary bladder	SNOMED
40650072	Primary malignant neoplasm of lateral wall of urinary bladder	SNOMED
40650479	Primary malignant neoplasm of posterior wall of urinary bladder	SNOMED
42511623	Combined small cell carcinoma of bladder, NOS	ICDO3
42511731	Adenocarcinoma, intestinal type of trigone of bladder	ICDO3
42511744	Myofibroblastic sarcoma of lateral wall of bladder	ICDO3
42511755	Rhabdoid tumor, NOS, of bladder, NOS	ICDO3
42511763	Dedifferentiated liposarcoma of bladder, NOS	ICDO3
42511848	Adenocarcinoma, intestinal type of bladder, NOS	ICDO3
42511914	Neuroendocrine carcinoma, NOS, of dome of bladder	ICDO3
42511971	Myofibroblastic sarcoma of bladder neck	ICDO3
42511978	Myofibroblastic sarcoma of trigone of bladder	ICDO3
42512035	Combined small cell carcinoma of posterior wall of bladder	ICDO3
42512061	Neuroendocrine carcinoma, NOS, of posterior wall of bladder	ICDO3
42512110	Neuroblastoma, NOS, of bladder, NOS	ICDO3
42512129	Myofibroblastic sarcoma of overlapping lesion of bladder	ICDO3
42512150	Differentiated intraepithelial neoplasia of posterior wall of bladder	ICDO3
42512159	Germinoma of bladder, NOS	ICDO3
42512228	Combined small cell carcinoma of lateral wall of bladder	ICDO3
42512267	Neuroendocrine carcinoma, NOS, of overlapping lesion of bladder	ICDO3
42512324	Adenocarcinoma, intestinal type of bladder neck	ICDO3
42512405	Adenosquamous carcinoma of bladder, NOS	ICDO3
42512408	Myofibroblastic sarcoma of dome of bladder	ICDO3
42512545	Combined small cell carcinoma of overlapping lesion of bladder	ICDO3
42512578	Basaloid squamous cell carcinoma of bladder, NOS	ICDO3
42512684	Adenocarcinoma, intestinal type of dome of bladder	ICDO3
42512693	Adenocarcinoma, intestinal type of urachus	ICDO3
42512714	Myofibroblastic sarcoma of ureteric orifice	ICDO3
42512749	Myofibroblastic sarcoma of posterior wall of bladder	ICDO3
42512761	CNS embryonal tumor, NOS, of bladder, NOS	ICDO3
42512842	Combined small cell carcinoma of dome of bladder	ICDO3
42512851	Combined small cell carcinoma of anterior wall of bladder	ICDO3
42512857	Pheochromocytoma, NOS, of overlapping lesion of bladder	ICDO3
42512930	Myofibroblastic sarcoma of urachus	ICDO3
42512968	Myofibroblastic sarcoma of anterior wall of bladder	ICDO3
42512976	Serous carcinoma, NOS, of bladder, NOS	ICDO3
42512977	Myofibroblastic sarcoma of bladder, NOS	ICDO3
42709931	Primary malignant neoplasm of dome of urinary bladder	SNOMED
44498947	Squamous cell carcinoma, spindle cell of bladder, NOS	ICDO3
44499012	Squamous cell carcinoma, NOS, of bladder neck	ICDO3
44499453	Spindle cell sarcoma of posterior wall of bladder	ICDO3
44499634	Urothelial carcinoma, sarcomatoid of bladder, NOS	ICDO3
44499684	Papillary urothelial carcinoma of dome of bladder	ICDO3
44499793	Squamous cell carcinoma, keratinizing, NOS, of dome of bladder	ICDO3
44499801	Adenocarcinoma, NOS, of urachus	ICDO3
44499832	Mixed tumor, malignant, NOS, of bladder, NOS	ICDO3
44499896	Mucinous adenocarcinoma of dome of bladder	ICDO3
44499969	Mucinous adenocarcinoma of lateral wall of bladder	ICDO3
44499970	Mucin-producing adenocarcinoma of bladder neck	ICDO3
44500008	Squamous cell carcinoma, NOS, of ureteric orifice	ICDO3
44500030	Clear cell adenocarcinoma, NOS, of bladder, NOS	ICDO3
44500231	Carcinoma, NOS, of trigone of bladder	ICDO3
44500266	Malignant fibrous histiocytoma of dome of bladder	ICDO3
44500282	Carcinoma, anaplastic, NOS, of bladder neck	ICDO3
44500347	Squamous cell carcinoma, spindle cell of trigone of bladder	ICDO3
44500407	Urothelial carcinoma, micropapillary of posterior wall of bladder	ICDO3
44500436	Transitional cell carcinoma, NOS, of lateral wall of bladder	ICDO3
44500437	Urothelial carcinoma, sarcomatoid of ureteric orifice	ICDO3
44500467	Alveolar rhabdomyosarcoma of bladder neck	ICDO3
44500490	Squamous cell carcinoma, keratinizing, NOS, of bladder, NOS	ICDO3
44500515	Spindle cell sarcoma of bladder, NOS	ICDO3
44500575	Small cell carcinoma, NOS, of anterior wall of bladder	ICDO3
44500579	Papillary carcinoma, NOS, of dome of bladder	ICDO3
44500588	Transitional cell carcinoma, NOS, of trigone of bladder	ICDO3
44500589	Papillary urothelial carcinoma of lateral wall of bladder	ICDO3
44500610	Leiomyosarcoma, NOS, of bladder, NOS	ICDO3
44500612	Embryonal rhabdomyosarcoma, NOS, of dome of bladder	ICDO3
44500718	Urothelial carcinoma, micropapillary of trigone of bladder	ICDO3
44500733	Clear cell adenocarcinoma, NOS, of trigone of bladder	ICDO3
44500782	Urothelial carcinoma, micropapillary of bladder, NOS	ICDO3
44500799	Mucinous adenocarcinoma of urachus	ICDO3
44500858	Transitional cell carcinoma, NOS, of posterior wall of bladder	ICDO3
44500869	Urothelial carcinoma, micropapillary of dome of bladder	ICDO3
44500917	Carcinoma, NOS, of posterior wall of bladder	ICDO3
44500970	Carcinoma, NOS, of ureteric orifice	ICDO3
44500975	Giant cell and spindle cell carcinoma of bladder, NOS	ICDO3
44500992	Urothelial carcinoma, micropapillary of anterior wall of bladder	ICDO3
44501012	Clear cell adenocarcinoma, NOS, of lateral wall of bladder	ICDO3
44501069	Squamous cell carcinoma, NOS, of posterior wall of bladder	ICDO3
44501177	Carcinoma, NOS, of dome of bladder	ICDO3
44501215	Signet ring cell carcinoma of bladder, NOS	ICDO3
44501250	Small cell carcinoma, NOS, of bladder, NOS	ICDO3
44501258	Papillary urothelial carcinoma of ureteric orifice	ICDO3
44501290	Carcinosarcoma, NOS, of posterior wall of bladder	ICDO3
44501337	Lymphoepithelial carcinoma of dome of bladder	ICDO3
44501339	Papillary urothelial carcinoma of posterior wall of bladder	ICDO3
44501395	Papillary squamous cell carcinoma of lateral wall of bladder	ICDO3
44501407	Neuroendocrine carcinoma, NOS, of bladder, NOS	ICDO3
44501485	Adenocarcinoma, NOS, of posterior wall of bladder	ICDO3
44501539	Carcinosarcoma, NOS, of lateral wall of bladder	ICDO3
44501620	Papillary urothelial carcinoma of bladder neck	ICDO3
44501672	Hemangiosarcoma of trigone of bladder	ICDO3
44501702	Small cell carcinoma, NOS, of trigone of bladder	ICDO3
44501711	Urothelial carcinoma, sarcomatoid of lateral wall of bladder	ICDO3
44501769	Papillary carcinoma, NOS, of bladder, NOS	ICDO3
44501786	Adenocarcinoma, NOS, of anterior wall of bladder	ICDO3
44501838	Squamous cell carcinoma, NOS, of anterior wall of bladder	ICDO3
44501841	Squamous cell carcinoma, keratinizing, NOS, of anterior wall of bladder	ICDO3
44501881	Transitional cell carcinoma, NOS, of bladder neck	ICDO3
44501931	Transitional cell carcinoma, NOS, of anterior wall of bladder	ICDO3
44502005	Carcinoma, anaplastic, NOS, of trigone of bladder	ICDO3
44502015	Papillary urothelial carcinoma of trigone of bladder	ICDO3
44502076	Small cell carcinoma, NOS, of lateral wall of bladder	ICDO3
44502090	Urothelial carcinoma, micropapillary of lateral wall of bladder	ICDO3
44502158	Pseudosarcomatous carcinoma of bladder, NOS	ICDO3
44502167	Urothelial carcinoma, sarcomatoid of trigone of bladder	ICDO3
44502170	Adenocarcinoma, NOS, of lateral wall of bladder	ICDO3
44502185	Rhabdomyosarcoma, NOS, of bladder, NOS	ICDO3
44502251	Carcinosarcoma, NOS, of bladder, NOS	ICDO3
44502265	Squamous cell carcinoma, NOS, of trigone of bladder	ICDO3
44502382	Squamous cell carcinoma, keratinizing, NOS, of lateral wall of bladder	ICDO3
44502440	Adenocarcinoma, NOS, of dome of bladder	ICDO3
44502460	Urothelial carcinoma, sarcomatoid of anterior wall of bladder	ICDO3
44502517	Squamous cell carcinoma, NOS, of dome of bladder	ICDO3
44502573	Papillary squamous cell carcinoma of anterior wall of bladder	ICDO3
44502602	Pseudosarcomatous carcinoma of lateral wall of bladder	ICDO3
44502614	Papillary urothelial carcinoma of anterior wall of bladder	ICDO3
44502678	Carcinoma, NOS, of lateral wall of bladder	ICDO3
44502684	Small cell carcinoma, NOS, of dome of bladder	ICDO3
44502685	Small cell carcinoma, NOS, of posterior wall of bladder	ICDO3
44502686	Small cell carcinoma, NOS, of ureteric orifice	ICDO3
44502706	Clear cell adenocarcinoma, NOS, of dome of bladder	ICDO3
44502712	Signet ring cell carcinoma of posterior wall of bladder	ICDO3
44502773	Neuroendocrine carcinoma, NOS, of anterior wall of bladder	ICDO3
44502779	Mucinous adenocarcinoma of posterior wall of bladder	ICDO3
44502861	Squamous cell carcinoma, keratinizing, NOS, of posterior wall of bladder	ICDO3
44502930	Papillary urothelial carcinoma of bladder, NOS	ICDO3
44503005	Papillary carcinoma, NOS, of lateral wall of bladder	ICDO3
44503006	Papillary carcinoma, NOS, of posterior wall of bladder	ICDO3
44503077	Transitional cell carcinoma, NOS, of ureteric orifice	ICDO3
44503105	Leiomyosarcoma, NOS, of anterior wall of bladder	ICDO3
44503169	Embryonal rhabdomyosarcoma, NOS, of trigone of bladder	ICDO3
44503170	Embryonal rhabdomyosarcoma, NOS, of bladder, NOS	ICDO3
44503205	Transitional cell carcinoma, NOS, of dome of bladder	ICDO3
44503545	Squamous cell carcinoma, NOS, of lateral wall of bladder	ICDO3
45765513	Malignant neoplasm of augmented urinary bladder	SNOMED

## Sheet: brain
Concept ID	Concept Name	Vocabulary
24296	Primary malignant neoplasm of pituitary gland	SNOMED
26361	Primary malignant neoplasm of pineal gland	SNOMED
134295	Primary malignant neoplasm of spinal meninges	SNOMED
135491	Primary malignant neoplasm of spinal cord	SNOMED
372849	Overlapping malignant neoplasm of brain and other parts of the central nervous system	SNOMED
380055	Primary malignant neoplasm of brain	SNOMED
380661	Primary malignant neoplasm of cerebrum	SNOMED
432559	Primary malignant neoplasm of occipital lobe	SNOMED
432848	Primary malignant neoplasm of cerebral ventricle	SNOMED
433149	Primary malignant neoplasm of cerebellum	SNOMED
433975	Primary malignant neoplasm of cranial nerve	SNOMED
433976	Primary malignant neoplasm of temporal lobe	SNOMED
436926	Primary malignant neoplasm of cerebral meninges	SNOMED
438086	Primary malignant neoplasm of parietal lobe	SNOMED
441233	Primary malignant neoplasm of frontal lobe	SNOMED
441806	Primary malignant neoplasm of brain stem	SNOMED
442134	Primary malignant neoplasm of craniopharyngeal duct	SNOMED
443561	Malignant neoplasm of cerebrum	SNOMED
443588	Malignant neoplasm of brain	SNOMED
600832	Primary malignant neoplasm of intramedullary spinal cord	SNOMED
601104	Primary malignant neoplasm of right acoustic nerve	SNOMED
601105	Primary malignant neoplasm of left acoustic nerve	SNOMED
601137	Primary malignant neoplasm of left optic nerve	SNOMED
601138	Primary malignant neoplasm of right optic nerve	SNOMED
602016	Primary anaplastic astrocytoma of cerebrum	SNOMED
602017	Primary anaplastic astrocytoma of frontal lobe	SNOMED
602018	Primary anaplastic astrocytoma of occipital lobe	SNOMED
602019	Primary anaplastic astrocytoma of parietal lobe	SNOMED
602027	Primary astrocytoma of frontal lobe	SNOMED
602028	Primary astrocytoma of parietal lobe	SNOMED
602029	Primary astrocytoma of temporal lobe	SNOMED
602043	Primary ependymoma of brain ventricle	SNOMED
602044	Primary ependymoma of parietal lobe	SNOMED
602047	Primary glioblastoma multiforme of cerebrum	SNOMED
602048	Primary glioblastoma multiforme of occipital lobe	SNOMED
602049	Primary glioblastoma multiforme of parietal lobe	SNOMED
602050	Primary glioblastoma multiforme of temporal lobe	SNOMED
602068	Primary malignant glioma of frontal lobe	SNOMED
602069	Primary malignant glioma of occipital lobe	SNOMED
602070	Primary malignant glioma of parietal lobe	SNOMED
602080	Primary oligodendroglioma of frontal lobe	SNOMED
602081	Primary oligodendroglioma of parietal lobe	SNOMED
602082	Primary oligodendroglioma of temporal lobe	SNOMED
603115	Gliomatosis cerebri	SNOMED
603116	Giant cell glioblastoma of brain	SNOMED
603117	Protoplasmic astrocytoma of brain	SNOMED
603118	Gemistocytic astrocytoma of brain	SNOMED
603119	Fibrillary astrocytoma of brain	SNOMED
603171	Fibrillary astrocytoma of central nervous system	SNOMED
603174	Gliosarcoma of spinal cord	SNOMED
604297	Nongerminomatous germ cell tumor of central nervous system	SNOMED
605508	Primary primitive neuroectodermal neoplasm of central nervous system	SNOMED
607958	Anaplastic oligodendroglioma of central nervous system	SNOMED
607961	Anaplastic ependymoma of central nervous system	SNOMED
607962	Anaplastic oligoastrocytoma of central nervous system	SNOMED
607976	Pleomorphic xanthoastrocytoma of brain	SNOMED
607977	Pilomyxoid astrocytoma of brain	SNOMED
607979	Anaplastic ganglioglioma of central nervous system	SNOMED
607980	Desmoplastic nodular medulloblastoma of brain	SNOMED
607981	Gliosarcoma of brain	SNOMED
607985	Large cell medulloblastoma of brain	SNOMED
607987	Choroid plexus carcinoma	SNOMED
607988	Papillary tumor of pineal region	SNOMED
608084	Germinoma of central nervous system	SNOMED
608240	Diffuse astrocytoma of brain	SNOMED
608241	Gliosarcoma of central nervous system	SNOMED
608242	Giant cell glioblastoma of central nervous system	SNOMED
608244	Gemistocytic astrocytoma of central nervous system	SNOMED
608266	Astroblastoma of central nervous system	SNOMED
609185	Primary glioblastoma multiforme of cerebellum	SNOMED
609186	Primary glioblastoma multiforme of brainstem	SNOMED
609232	Primary anaplastic astrocytoma of temporal lobe	SNOMED
609235	Primary malignant glioma of temporal lobe	SNOMED
759902	Oligodendroglioma of brain stem	SNOMED
762368	Primary malignant neoplasm of extradural spinal cord	SNOMED
764935	Primary malignant glioma of brain	SNOMED
764936	Primary extramedullary malignant tumor of spinal cord	SNOMED
1553056	Epithelioid hemangioendothelioma, NOS, of overlapping lesion of brain and central nervous system	ICDO3
1553067	Paraganglioma, NOS, of occipital lobe	ICDO3
1553068	Epithelioid hemangioendothelioma, NOS, of ventricle, NOS	ICDO3
1553078	Paraganglioma, NOS, of olfactory nerve	ICDO3
1553097	Ewing sarcoma of overlapping lesion of brain and central nervous system	ICDO3
1553103	Extra-adrenal paraganglioma, NOS, of optic nerve	ICDO3
1553110	Ewing sarcoma of overlapping lesion of brain	ICDO3
1553113	Epithelioid hemangioendothelioma, NOS, of optic nerve	ICDO3
1553129	Epithelioid hemangioendothelioma, NOS, of overlapping lesion of brain	ICDO3
1553131	Extra-adrenal paraganglioma, NOS, of frontal lobe	ICDO3
1553135	Epithelioid hemangioendothelioma, NOS, of spinal meninges	ICDO3
1553137	Paraganglioma, NOS, of frontal lobe	ICDO3
1553138	Paraganglioma, NOS, of optic nerve	ICDO3
1553188	Extra-adrenal paraganglioma, NOS, of ventricle, NOS	ICDO3
1553197	Extra-adrenal paraganglioma, NOS, of occipital lobe	ICDO3
1553201	Extra-adrenal paraganglioma, NOS, of cerebellum, NOS	ICDO3
1553204	Epithelioid hemangioendothelioma, NOS, of cerebrum	ICDO3
1553220	Solitary fibrous tumor, malignant of overlapping lesion of brain and central nervous system	ICDO3
1553221	Extra-adrenal paraganglioma, NOS, of brain, NOS	ICDO3
1553222	Epithelioid hemangioendothelioma, NOS, of meninges, NOS	ICDO3
1553228	Solitary fibrous tumor, malignant of occipital lobe	ICDO3
1553253	Paraganglioma, NOS, of brain, NOS	ICDO3
1553261	Ewing sarcoma of spinal cord	ICDO3
1553273	Extra-adrenal paraganglioma, NOS, of spinal cord	ICDO3
1553276	Epithelioid hemangioendothelioma, NOS, of brain stem	ICDO3
1553284	Solitary fibrous tumor, malignant of cerebellum, NOS	ICDO3
1553288	Paraganglioma, NOS, of overlapping lesion of brain	ICDO3
1553295	Extra-adrenal paraganglioma, NOS, of cerebrum	ICDO3
1553296	Extra-adrenal paraganglioma, NOS, of olfactory nerve	ICDO3
1553315	Extra-adrenal paraganglioma, NOS, of brain stem	ICDO3
1553329	Epithelioid hemangioendothelioma, NOS, of cerebellum, NOS	ICDO3
1553332	Paraganglioma, NOS, of parietal lobe	ICDO3
1553363	Extra-adrenal paraganglioma, NOS, of overlapping lesion of brain and central nervous system	ICDO3
1553365	Paraganglioma, NOS, of temporal lobe	ICDO3
1553368	Paraganglioma, NOS, of acoustic nerve	ICDO3
1553378	Epithelioid hemangioendothelioma, NOS, of temporal lobe	ICDO3
1553388	Epithelioid hemangioendothelioma, NOS, of cranial nerve, NOS	ICDO3
1553389	Epithelioid hemangioendothelioma, NOS, of occipital lobe	ICDO3
1553404	Extra-adrenal paraganglioma, NOS, of temporal lobe	ICDO3
1553416	Extra-adrenal paraganglioma, NOS, of overlapping lesion of brain	ICDO3
1553426	Extra-adrenal paraganglioma, NOS, of parietal lobe	ICDO3
1553441	Epithelioid hemangioendothelioma, NOS, of brain, NOS	ICDO3
1553442	Epithelioid hemangioendothelioma, NOS, of olfactory nerve	ICDO3
1553452	Paraganglioma, NOS, of brain stem	ICDO3
1553462	Epithelioid hemangioendothelioma, NOS, of acoustic nerve	ICDO3
1553468	Epithelioid hemangioendothelioma, NOS, of cerebral meninges	ICDO3
1553492	Solitary fibrous tumor, malignant of meninges, NOS	ICDO3
1553520	Paraganglioma, NOS, of cerebrum	ICDO3
1553528	Epithelioid hemangioendothelioma, NOS, of spinal cord	ICDO3
1553532	Paraganglioma, NOS, of cranial nerve, NOS	ICDO3
1553540	Epithelioid hemangioendothelioma, NOS, of parietal lobe	ICDO3
1553548	Extra-adrenal paraganglioma, NOS, of cranial nerve, NOS	ICDO3
1553562	Epithelioid hemangioendothelioma, NOS, of frontal lobe	ICDO3
1553575	Ewing sarcoma of temporal lobe	ICDO3
1553579	Extra-adrenal paraganglioma, NOS, of meninges, NOS	ICDO3
1553588	Extra-adrenal paraganglioma, NOS, of acoustic nerve	ICDO3
1553590	Extra-adrenal paraganglioma, NOS, of cerebral meninges	ICDO3
1553603	Extra-adrenal paraganglioma, NOS, of spinal meninges	ICDO3
3655586	Mixed germ cell neoplasm of central nervous system	SNOMED
3656333	Diffuse intrinsic pontine glioma	SNOMED
4002340	Primary malignant neoplasm of meninges	SNOMED
4003693	Overlapping malignant neoplasm of brain	SNOMED
4079153	Medulloblastoma of cerebellum	SNOMED
4079553	Anaplastic astrocytoma of brain	SNOMED
4081049	Glioblastoma multiforme of spinal cord	SNOMED
4082332	Malignant melanoma of meninges	SNOMED
4083496	Neuroblastoma of brain	SNOMED
4091490	Malignant neoplasm of cerebrum (excluding lobes and ventricles)	SNOMED
4091491	Malignant neoplasm of basal ganglia	SNOMED
4091492	Malignant neoplasm of corpus striatum	SNOMED
4091493	Malignant tumor of hypothalamus	SNOMED
4091610	Malignant neoplasm of thalamus	SNOMED
4091612	Malignant neoplasm of floor of cerebral ventricle	SNOMED
4091614	Malignant neoplasm of medulla oblongata	SNOMED
4091616	Malignant neoplasm of cerebral dura mater	SNOMED
4091617	Malignant neoplasm of cerebral arachnoid mater	SNOMED
4091618	Malignant neoplasm of cerebral pia mater	SNOMED
4091619	Malignant neoplasm of spinal dura mater	SNOMED
4091620	Malignant neoplasm of spinal arachnoid mater	SNOMED
4092532	Malignant neoplasm of cerebral cortex	SNOMED
4094251	Malignant neoplasm of hippocampus	SNOMED
4094252	Malignant neoplasm of uncus	SNOMED
4094254	Malignant tumor of choroid plexus	SNOMED
4094259	Malignant neoplasm of spinal pia mater	SNOMED
4095298	Malignant neoplasm of globus pallidus	SNOMED
4095299	Malignant neoplasm of pons	SNOMED
4095300	Malignant neoplasm of tapetum	SNOMED
4095302	Malignant tumor of cranial nerve	SNOMED
4095303	Malignant neoplasm of olfactory bulb	SNOMED
4095304	Malignant neoplasm of pituitary gland and craniopharyngeal duct	SNOMED
4095305	Malignant tumor of craniopharyngeal duct	SNOMED
4095887	Malignant neoplasm of cerebral peduncle	SNOMED
4095888	Malignant neoplasm of midbrain	SNOMED
4095889	Malignant neoplasm of corpus callosum	SNOMED
4110884	Astrocytoma of brain	SNOMED
4110889	Malignant tumor of acoustic vestibular nerve	SNOMED
4111029	Malignant tumor of pituitary and hypothalamus	SNOMED
4112961	Oligodendroglioma of brain	SNOMED
4112963	Astrocytoma of spinal cord	SNOMED
4112964	Oligodendroglioma of spinal cord	SNOMED
4112968	Malignant astrocytoma of optic nerve	SNOMED
4112969	Malignant meningioma of optic nerve sheath	SNOMED
4114193	Pituitary carcinoma	SNOMED
4114198	Malignant tumor of olfactory tract	SNOMED
4114199	Malignant tumor of optic nerve sheath	SNOMED
4116215	Malignant tumor of optic nerve and sheath	SNOMED
4155285	Malignant neoplasm of central nervous system	SNOMED
4158253	Anaplastic astrocytoma of spinal cord	SNOMED
4171275	Malignant glioma of spinal cord	SNOMED
4174443	Malignant glioma of brain	SNOMED
4174444	Glioblastoma multiforme of brain	SNOMED
4177232	Malignant neoplasm of occipital lobe	SNOMED
4177233	Malignant neoplasm of cerebral ventricles	SNOMED
4177234	Malignant tumor of spinal cord	SNOMED
4177235	Malignant tumor of pituitary gland	SNOMED
4177240	Malignant tumor of meninges	SNOMED
4178974	Malignant neoplasm of cerebral meninges	SNOMED
4178977	Malignant tumor of pineal gland	SNOMED
4180907	Malignant neoplasm of temporal lobe	SNOMED
4180908	Malignant neoplasm of brainstem	SNOMED
4180912	Malignant tumor of optic nerve	SNOMED
4181480	Malignant neoplasm of frontal lobe	SNOMED
4181481	Malignant neoplasm of parietal lobe	SNOMED
4181482	Malignant neoplasm of spinal meninges	SNOMED
4229398	Malignant optic glioma	SNOMED
4244491	Primary malignant neoplasm of abducens nerve	SNOMED
4246013	Primary malignant neoplasm of vestibulocochlear nerve	SNOMED
4246042	Primary malignant neoplasm of glossopharyngeal nerve	SNOMED
4246137	Primary malignant neoplasm of optic nerve	SNOMED
4246246	Primary malignant neoplasm of trochlear nerve	SNOMED
4246248	Primary malignant neoplasm of vagus nerve	SNOMED
4246923	Primary malignant neoplasm of facial nerve	SNOMED
4247716	Primary malignant neoplasm of accessory nerve	SNOMED
4247822	Primary malignant neoplasm of central nervous system	SNOMED
4247829	Primary malignant neoplasm of hypoglossal nerve	SNOMED
4247847	Primary malignant neoplasm of olfactory nerve	SNOMED
4308934	Malignant glioma of brainstem	SNOMED
4309851	Malignant tumor of spinal cord, extramedullary	SNOMED
4311493	Primary malignant neoplasm of oculomotor nerve	SNOMED
4311625	Primary malignant neoplasm of trigeminal nerve	SNOMED
4312640	Malignant tumor of spinal cord, intramedullary	SNOMED
4314458	Anaplastic glioma of brain	SNOMED
35614931	Pineoblastoma	SNOMED
36402509	Papillary ependymoma,uncertain behaviour of spinal cord	ICDO3
36403189	Sellar ependymoma of spinal cord	ICDO3
36517202	Pineoblastoma of ventricle, NOS	ICDO3
36517229	Oligodendroblastoma of olfactory nerve	ICDO3
36517249	Teratoid medulloepithelioma, NOS, of pineal gland	ICDO3
36517299	Neuroepithelioma, NOS, of frontal lobe	ICDO3
36517306	Embryonal carcinoma, NOS, of acoustic nerve	ICDO3
36517403	Liposarcoma, NOS, of cranial nerve, NOS	ICDO3
36517474	Tumor cells, malignant of overlapping lesion of brain	ICDO3
36517484	Ganglioneuroblastoma of overlapping lesion of brain	ICDO3
36517521	Undifferentiated sarcoma of parietal lobe	ICDO3
36517547	Malignant tumor, small cell type of frontal lobe	ICDO3
36517569	Malignant tumor, spindle cell type of overlapping lesion of brain and central nervous system	ICDO3
36517585	Atypical teratoid/rhabdoid tumor of ventricle, NOS	ICDO3
36517651	Yolk sac tumor, NOS, of cerebral meninges	ICDO3
36517658	Malignant tumor, clear cell type of overlapping lesion of brain and central nervous system	ICDO3
36517663	Hemangiosarcoma of temporal lobe	ICDO3
36517669	Mixed germ cell tumor of frontal lobe	ICDO3
36517681	Malignant melanoma, NOS, of olfactory nerve	ICDO3
36517731	Medulloepithelioma, NOS, of brain, NOS	ICDO3
36517775	Choriocarcinoma, NOS, of cerebrum	ICDO3
36517779	Malignant tumor, clear cell type of brain, NOS	ICDO3
36517794	Medulloepithelioma, NOS, of optic nerve	ICDO3
36517943	Astrocytoma, NOS, of overlapping lesion of brain	ICDO3
36518040	Glioblastoma, NOS, of overlapping lesion of brain	ICDO3
36518064	Fibrosarcoma, NOS, of cerebrum	ICDO3
36518097	Chordoma, NOS, of cranial nerve, NOS	ICDO3
36518176	Ganglioglioma, anaplastic of acoustic nerve	ICDO3
36518209	Leiomyosarcoma, NOS, of optic nerve	ICDO3
36518239	Perineurioma, malignant of cerebrum	ICDO3
36518293	Malignant fibrous histiocytoma of spinal meninges	ICDO3
36518312	Mixed cell adenocarcinoma of craniopharyngeal duct	ICDO3
36518375	Meningeal melanomatosis of cerebral meninges	ICDO3
36518408	Astrocytoma, NOS, of cerebral meninges	ICDO3
36518516	Teratoid medulloepithelioma, NOS, of spinal cord	ICDO3
36518552	Large cell medulloblastoma of olfactory nerve	ICDO3
36518554	Pineoblastoma of spinal cord	ICDO3
36518696	Medulloblastoma, NOS, of meninges, NOS	ICDO3
36518731	Malignant tumor, spindle cell type of occipital lobe	ICDO3
36518845	Neuroblastoma, NOS, of spinal meninges	ICDO3
36518883	Meningeal melanomatosis of ventricle, NOS	ICDO3
36518937	Malignant peripheral nerve sheath tumor, NOS, of overlapping lesion of brain	ICDO3
36518963	Osteosarcoma, NOS, of spinal meninges	ICDO3
36519016	Neuroblastoma, NOS, of pituitary gland	ICDO3
36519068	Papillary ependymoma of olfactory nerve	ICDO3
36519073	Rhabdomyosarcoma, NOS, of cerebrum	ICDO3
36519085	Fibrillary astrocytoma of meninges, NOS	ICDO3
36519276	Atypical teratoid/rhabdoid tumor of overlapping lesion of brain and central nervous system	ICDO3
36519327	Pineoblastoma of cranial nerve, NOS	ICDO3
36519429	Chondroid chordoma of cerebellum, NOS	ICDO3
36519445	Rhabdomyosarcoma, NOS, of cerebellum, NOS	ICDO3
36519454	Teratoma with malignant transformation of acoustic nerve	ICDO3
36519611	Neurilemoma, malignant of optic nerve	ICDO3
36519714	Oligoastrocytoma, NOS, of acoustic nerve	ICDO3
36519726	Teratoma with malignant transformation of pituitary gland	ICDO3
36519748	Chondrosarcoma, NOS, of ventricle, NOS	ICDO3
36519791	Large cell medulloblastoma of acoustic nerve	ICDO3
36519833	Choroid plexus carcinoma of overlapping lesion of brain and central nervous system	ICDO3
36519834	Osteosarcoma, NOS, of meninges, NOS	ICDO3
36519913	Oligoastrocytoma, NOS, of occipital lobe	ICDO3
36519914	Fibrillary astrocytoma of overlapping lesion of brain	ICDO3
36519967	Rhabdomyosarcoma, NOS, of spinal cord	ICDO3
36519977	Ganglioglioma, anaplastic of spinal cord	ICDO3
36519996	Oligoastrocytoma, NOS, of spinal meninges	ICDO3
36520042	Gliomatosis cerebri of optic nerve	ICDO3
36520240	Embryonal carcinoma, NOS, of cranial nerve, NOS	ICDO3
36520277	Papillary ependymoma of frontal lobe	ICDO3
36520307	Protoplasmic astrocytoma of optic nerve	ICDO3
36520310	Sarcoma, NOS, of cerebellum, NOS	ICDO3
36520364	Polar spongioblastoma of occipital lobe	ICDO3
36520392	Ganglioneuroblastoma of occipital lobe	ICDO3
36520417	Neurilemoma, malignant of frontal lobe	ICDO3
36520465	Fibrosarcoma, NOS, of spinal meninges	ICDO3
36520591	Protoplasmic astrocytoma of cranial nerve, NOS	ICDO3
36520607	Germinoma of cranial nerve, NOS	ICDO3
36520639	Gliosarcoma of acoustic nerve	ICDO3
36520643	Desmoplastic small round cell tumor of spinal cord	ICDO3
36520680	Glioma, malignant of overlapping lesion of brain	ICDO3
36520708	Malignant teratoma, undifferentiated of pineal gland	ICDO3
36520716	Ganglioglioma, anaplastic of brain stem	ICDO3
36520732	Malignant peripheral nerve sheath tumor with rhabdomyoblastic differentiation of optic nerve	ICDO3
36520792	Liposarcoma, NOS, of overlapping lesion of brain and central nervous system	ICDO3
36520841	Malignant fibrous histiocytoma of overlapping lesion of brain	ICDO3
36520842	Gemistocytic astrocytoma, NOS, of spinal meninges	ICDO3
36520845	Oligodendroglioma, NOS, of acoustic nerve	ICDO3
36520856	Malignant tumor, clear cell type of temporal lobe	ICDO3
36520925	Gliosarcoma of ventricle, NOS	ICDO3
36520991	Fibrosarcoma, NOS, of meninges, NOS	ICDO3
36521089	Embryonal carcinoma, NOS, of olfactory nerve	ICDO3
36521118	Sarcoma, NOS, of craniopharyngeal duct	ICDO3
36521151	Medulloepithelioma, NOS, of overlapping lesion of brain and central nervous system	ICDO3
36521180	Malignant tumor, small cell type of overlapping lesion of brain	ICDO3
36521231	Neuroblastoma, NOS, of temporal lobe	ICDO3
36521256	Atypical teratoid/rhabdoid tumor of spinal meninges	ICDO3
36521343	Embryonal carcinoma, NOS, of brain, NOS	ICDO3
36521481	Malignant melanoma, NOS, of cerebral meninges	ICDO3
36521507	Meningioma, malignant of acoustic nerve	ICDO3
36521532	Protoplasmic astrocytoma of cerebral meninges	ICDO3
36521643	Giant cell glioblastoma of optic nerve	ICDO3
36521688	Malignant melanoma, NOS, of cerebrum	ICDO3
36521698	Oligodendroglioma, anaplastic, NOS, of optic nerve	ICDO3
36521722	Spindle cell sarcoma of brain stem	ICDO3
36521738	Oligodendroglioma, NOS, of spinal meninges	ICDO3
36521752	Medulloblastoma, NOS, of occipital lobe	ICDO3
36521838	Malignant fibrous histiocytoma of ventricle, NOS	ICDO3
36521868	Leiomyosarcoma, NOS, of cerebrum	ICDO3
36521892	Protoplasmic astrocytoma of occipital lobe	ICDO3
36522000	Dysgerminoma of cerebrum	ICDO3
36522110	Alveolar rhabdomyosarcoma of overlapping lesion of brain and central nervous system	ICDO3
36522116	Gliomatosis cerebri of occipital lobe	ICDO3
36522440	Pleomorphic xanthoastrocytoma, NOS, of optic nerve	ICDO3
36522496	Liposarcoma, NOS, of cerebellum, NOS	ICDO3
36522505	CNS embryonal tumor, NOS, of optic nerve	ICDO3
36522533	Embryonal carcinoma, NOS, of pituitary gland	ICDO3
36522553	Rhabdomyosarcoma, NOS, of temporal lobe	ICDO3
36522656	Rhabdomyosarcoma, NOS, of cerebral meninges	ICDO3
36522676	Malignant peripheral nerve sheath tumor, NOS, of brain, NOS	ICDO3
36522723	Yolk sac tumor, NOS, of spinal cord	ICDO3
36523032	Gemistocytic astrocytoma, NOS, of temporal lobe	ICDO3
36523126	Teratoid medulloepithelioma, NOS, of occipital lobe	ICDO3
36523127	Germinoma of overlapping lesion of brain	ICDO3
36523140	Atypical teratoid/rhabdoid tumor of overlapping lesion of brain	ICDO3
36523155	Pineoblastoma of cerebellum, NOS	ICDO3
36523319	Meningioma, malignant of overlapping lesion of brain and central nervous system	ICDO3
36523331	Spindle cell sarcoma of parietal lobe	ICDO3
36523362	Fibrillary astrocytoma of brain, NOS	ICDO3
36523376	Mixed germ cell tumor of spinal meninges	ICDO3
36523382	Chondroid chordoma of ventricle, NOS	ICDO3
36523406	Yolk sac tumor, NOS, of craniopharyngeal duct	ICDO3
36523448	Chordoma, NOS, of cerebellum, NOS	ICDO3
36523483	Rhabdomyosarcoma, NOS, of acoustic nerve	ICDO3
36523560	Choriocarcinoma, NOS, of overlapping lesion of brain	ICDO3
36523635	Dedifferentiated chordoma of cranial nerve, NOS	ICDO3
36523756	Chondrosarcoma, NOS, of acoustic nerve	ICDO3
36523813	Neuroepithelioma, NOS, of overlapping lesion of brain	ICDO3
36523841	Papillary ependymoma of parietal lobe	ICDO3
36524166	Astrocytoma, NOS, of overlapping lesion of brain and central nervous system	ICDO3
36524196	Malignant peripheral nerve sheath tumor with rhabdomyoblastic differentiation of parietal lobe	ICDO3
36524254	Hemangiosarcoma of brain, NOS	ICDO3
36524313	Fibrillary astrocytoma of spinal meninges	ICDO3
36524320	Neurilemoma, malignant of acoustic nerve	ICDO3
36524339	Malignant tumor, giant cell type of cerebrum	ICDO3
36524389	Malignant teratoma, intermediate of pineal gland	ICDO3
36524412	Chondroid chordoma of craniopharyngeal duct	ICDO3
36524468	Teratoma with malignant transformation of olfactory nerve	ICDO3
36524470	Germ cell tumor, nonseminomatous of craniopharyngeal duct	ICDO3
36524480	Choroid plexus carcinoma of overlapping lesion of brain	ICDO3
36524493	Neuroblastoma, NOS, of parietal lobe	ICDO3
36524718	Adenocarcinoma, NOS, of craniopharyngeal duct	ICDO3
36524727	Ganglioneuroblastoma of cerebrum	ICDO3
36524774	Mixed germ cell tumor of temporal lobe	ICDO3
36524797	Dedifferentiated chordoma of optic nerve	ICDO3
36524838	Teratoma, malignant, NOS, of spinal meninges	ICDO3
36524845	Malignant peripheral nerve sheath tumor, NOS, of acoustic nerve	ICDO3
36524891	Astroblastoma of acoustic nerve	ICDO3
36524892	Rhabdomyosarcoma, NOS, of frontal lobe	ICDO3
36524896	Teratoma with malignant transformation of brain, NOS	ICDO3
36524953	Choriocarcinoma, NOS, of temporal lobe	ICDO3
36524967	Large cell medulloblastoma of frontal lobe	ICDO3
36525010	Medulloepithelioma, NOS, of occipital lobe	ICDO3
36525030	Sarcoma, NOS, of cerebrum	ICDO3
36525046	Malignant peripheral nerve sheath tumor with rhabdomyoblastic differentiation of cerebrum	ICDO3
36525108	Atypical teratoid/rhabdoid tumor of olfactory nerve	ICDO3
36525222	Liposarcoma, NOS, of spinal meninges	ICDO3
36525251	Malignant peripheral nerve sheath tumor, NOS, of overlapping lesion of brain and central nervous system	ICDO3
36525256	Glioblastoma, NOS, of pineal gland	ICDO3
36525270	Oligoastrocytoma, NOS, of meninges, NOS	ICDO3
36525409	Pleomorphic xanthoastrocytoma, NOS, of spinal meninges	ICDO3
36525485	Leiomyosarcoma, NOS, of olfactory nerve	ICDO3
36525523	Ependymoma, NOS, of cerebral meninges	ICDO3
36525532	Dedifferentiated chordoma of olfactory nerve	ICDO3
36525547	Gliomatosis cerebri of cerebral meninges	ICDO3
36525559	Chondroid chordoma of temporal lobe	ICDO3
36525560	Choriocarcinoma, NOS, of pineal gland	ICDO3
36525576	Sarcoma, NOS, of cerebral meninges	ICDO3
36525656	Desmoplastic small round cell tumor of occipital lobe	ICDO3
36525693	Gliosarcoma of overlapping lesion of brain	ICDO3
36525700	Oligodendroglioma, NOS, of cerebral meninges	ICDO3
36525714	Pineoblastoma of overlapping lesion of brain and central nervous system	ICDO3
36525716	Osteosarcoma, NOS, of cerebrum	ICDO3
36525717	Fibrosarcoma, NOS, of ventricle, NOS	ICDO3
36525766	Dedifferentiated chordoma of frontal lobe	ICDO3
36525791	Oligodendroblastoma of overlapping lesion of brain	ICDO3
36525804	Gliomatosis cerebri of frontal lobe	ICDO3
36525842	Ganglioneuroblastoma of brain stem	ICDO3
36525915	Undifferentiated sarcoma of spinal cord	ICDO3
36525948	Sarcoma, NOS, of overlapping lesion of brain and central nervous system	ICDO3
36525952	Germinoma of craniopharyngeal duct	ICDO3
36525969	Chondroid chordoma of brain, NOS	ICDO3
36525983	Malignant tumor, giant cell type of cranial nerve, NOS	ICDO3
36526027	Oligodendroglioma, anaplastic, NOS, of cerebral meninges	ICDO3
36526046	Large cell medulloblastoma of overlapping lesion of brain and central nervous system	ICDO3
36526148	Malignant tumor, giant cell type of overlapping lesion of brain and central nervous system	ICDO3
36526214	Desmoplastic small round cell tumor of spinal meninges	ICDO3
36526519	Choriocarcinoma, NOS, of olfactory nerve	ICDO3
36526532	Oligodendroglioma, NOS, of optic nerve	ICDO3
36526545	Leiomyosarcoma, NOS, of occipital lobe	ICDO3
36526618	Teratocarcinoma of acoustic nerve	ICDO3
36526632	Embryonal carcinoma, NOS, of brain stem	ICDO3
36526648	Astroblastoma of parietal lobe	ICDO3
36526664	Fibrosarcoma, NOS, of brain, NOS	ICDO3
36526670	Dedifferentiated chordoma of brain, NOS	ICDO3
36526698	Malignant melanoma, NOS, of acoustic nerve	ICDO3
36526756	Fibrosarcoma, NOS, of overlapping lesion of brain and central nervous system	ICDO3
36526759	Liposarcoma, well differentiated, NOS, of optic nerve	ICDO3
36526760	Astroblastoma of cerebral meninges	ICDO3
36526764	Oligodendroblastoma of occipital lobe	ICDO3
36526776	Mixed germ cell tumor of meninges, NOS	ICDO3
36526801	Osteosarcoma, NOS, of optic nerve	ICDO3
36526884	Perineurioma, malignant of temporal lobe	ICDO3
36526889	Mixed germ cell tumor of olfactory nerve	ICDO3
36526977	Teratoid medulloepithelioma, NOS, of pituitary gland	ICDO3
36526992	Large cell medulloblastoma of meninges, NOS	ICDO3
36527002	Astroblastoma of overlapping lesion of brain and central nervous system	ICDO3
36527084	Polar spongioblastoma of ventricle, NOS	ICDO3
36527098	Pleomorphic xanthoastrocytoma, NOS, of acoustic nerve	ICDO3
36527100	Neuroepithelioma, NOS, of cerebrum	ICDO3
36527119	Medulloepithelioma, NOS, of meninges, NOS	ICDO3
36527163	Undifferentiated sarcoma of cerebellum, NOS	ICDO3
36527173	Dedifferentiated chordoma of overlapping lesion of brain	ICDO3
36527215	Malignant peripheral nerve sheath tumor, NOS, of parietal lobe	ICDO3
36527216	Malignant tumor, clear cell type of cerebral meninges	ICDO3
36527240	Chondroid chordoma of overlapping lesion of brain and central nervous system	ICDO3
36527247	Astrocytoma, NOS, of acoustic nerve	ICDO3
36527269	Medulloepithelioma, NOS, of ventricle, NOS	ICDO3
36527279	Chondrosarcoma, NOS, of meninges, NOS	ICDO3
36527317	CNS embryonal tumor, NOS, of cranial nerve, NOS	ICDO3
36527337	Oligodendroblastoma of cranial nerve, NOS	ICDO3
36527361	Chondroid chordoma of brain stem	ICDO3
36527367	Teratoma with malignant transformation of cranial nerve, NOS	ICDO3
36527475	Gemistocytic astrocytoma, NOS, of meninges, NOS	ICDO3
36527564	Perineurioma, malignant of parietal lobe	ICDO3
36527602	Chondrosarcoma, NOS, of cranial nerve, NOS	ICDO3
36527648	Liposarcoma, NOS, of cerebral meninges	ICDO3
36527703	Oligodendroblastoma of brain, NOS	ICDO3
36527706	Gliomatosis cerebri of parietal lobe	ICDO3
36527709	Liposarcoma, NOS, of spinal cord	ICDO3
36527771	Gemistocytic astrocytoma, NOS, of cranial nerve, NOS	ICDO3
36527804	Desmoplastic small round cell tumor of cerebellum, NOS	ICDO3
36527901	Medulloblastoma, NOS, of overlapping lesion of brain and central nervous system	ICDO3
36527911	Chondroid chordoma of spinal cord	ICDO3
36527957	Meningeal sarcomatosis of cerebral meninges	ICDO3
36527974	Teratoid medulloepithelioma, NOS, of cerebellum, NOS	ICDO3
36528000	Rhabdomyosarcoma, NOS, of cranial nerve, NOS	ICDO3
36528091	Chordoma, NOS, of frontal lobe	ICDO3
36528155	Chondroid chordoma of olfactory nerve	ICDO3
36528214	Protoplasmic astrocytoma of acoustic nerve	ICDO3
36528248	Papillary meningioma of spinal meninges	ICDO3
36528277	Giant cell glioblastoma of brain stem	ICDO3
36528289	Mixed germ cell tumor of cranial nerve, NOS	ICDO3
36528306	Liposarcoma, well differentiated, NOS, of cerebrum	ICDO3
36528365	Atypical teratoid/rhabdoid tumor of temporal lobe	ICDO3
36528373	Liposarcoma, NOS, of temporal lobe	ICDO3
36528374	Teratoid medulloepithelioma, NOS, of temporal lobe	ICDO3
36528385	Choroid plexus carcinoma of temporal lobe	ICDO3
36528388	Yolk sac tumor, NOS, of temporal lobe	ICDO3
36528477	Polar spongioblastoma of frontal lobe	ICDO3
36528494	Undifferentiated sarcoma of cranial nerve, NOS	ICDO3
36528502	Malignant tumor, giant cell type of acoustic nerve	ICDO3
36528512	Ganglioneuroblastoma of cerebral meninges	ICDO3
36528554	Large cell medulloblastoma of cranial nerve, NOS	ICDO3
36528579	Ependymoma, NOS, of meninges, NOS	ICDO3
36528598	Mixed germ cell tumor of cerebral meninges	ICDO3
36528722	Giant cell glioblastoma of brain, NOS	ICDO3
36528737	Dysgerminoma of pituitary gland	ICDO3
36528760	Polar spongioblastoma of temporal lobe	ICDO3
36528767	Yolk sac tumor, NOS, of frontal lobe	ICDO3
36528806	Malignant melanoma, NOS, of overlapping lesion of brain	ICDO3
36528938	Meningeal melanomatosis of brain stem	ICDO3
36529029	Fibrosarcoma, NOS, of optic nerve	ICDO3
36529066	Ganglioneuroblastoma of pineal gland	ICDO3
36529094	Yolk sac tumor, NOS, of olfactory nerve	ICDO3
36529237	Malignant peripheral nerve sheath tumor, NOS, of ventricle, NOS	ICDO3
36529239	Hemangiosarcoma of overlapping lesion of brain and central nervous system	ICDO3
36529263	Protoplasmic astrocytoma of meninges, NOS	ICDO3
36529318	Osteosarcoma, NOS, of olfactory nerve	ICDO3
36529503	Malignant tumor, giant cell type of spinal cord	ICDO3
36529530	Chordoma, NOS, of ventricle, NOS	ICDO3
36529543	Oligodendroglioma, anaplastic, NOS, of cranial nerve, NOS	ICDO3
36529592	Malignant tumor, clear cell type of cerebrum	ICDO3
36529737	Chondrosarcoma, NOS, of occipital lobe	ICDO3
36529770	Undifferentiated sarcoma of overlapping lesion of brain	ICDO3
36529811	Ganglioneuroblastoma of overlapping lesion of brain and central nervous system	ICDO3
36529872	Neuroblastoma, NOS, of cerebellum, NOS	ICDO3
36529880	Mesenchymal chondrosarcoma of cerebral meninges	ICDO3
36529944	Malignant tumor, small cell type of spinal cord	ICDO3
36529953	Meningeal melanomatosis of cerebrum	ICDO3
36530035	Granular cell carcinoma of pituitary gland	ICDO3
36530042	Malignant tumor, spindle cell type of cerebrum	ICDO3
36530172	Germinoma of spinal cord	ICDO3
36530219	Gliosarcoma of overlapping lesion of brain and central nervous system	ICDO3
36530228	Ependymoma, NOS, of temporal lobe	ICDO3
36530387	Polar spongioblastoma of brain, NOS	ICDO3
36530467	Malignant melanoma, NOS, of overlapping lesion of brain and central nervous system	ICDO3
36530494	Medulloblastoma, NOS, of optic nerve	ICDO3
36530595	Protoplasmic astrocytoma of brain, NOS	ICDO3
36530631	Dysgerminoma of brain stem	ICDO3
36530636	Leiomyosarcoma, NOS, of cerebral meninges	ICDO3
36530657	Choriocarcinoma, NOS, of parietal lobe	ICDO3
36530681	Teratoma, malignant, NOS, of overlapping lesion of brain	ICDO3
36530713	Teratocarcinoma of temporal lobe	ICDO3
36530743	Glioblastoma, NOS, of acoustic nerve	ICDO3
36530760	Leiomyosarcoma, NOS, of meninges, NOS	ICDO3
36530769	Malignant tumor, small cell type of brain stem	ICDO3
36530777	Fibrosarcoma, NOS, of overlapping lesion of brain	ICDO3
36530814	Malignant fibrous histiocytoma of brain stem	ICDO3
36530915	Teratoma, malignant, NOS, of brain stem	ICDO3
36530921	Chondroid chordoma of cerebrum	ICDO3
36530926	Astrocytoma, anaplastic, NOS, of ventricle, NOS	ICDO3
36530965	Yolk sac tumor, NOS, of overlapping lesion of brain	ICDO3
36531053	Chordoma, NOS, of overlapping lesion of brain	ICDO3
36531067	Myxoid chondrosarcoma of overlapping lesion of brain	ICDO3
36531099	Osteosarcoma, NOS, of parietal lobe	ICDO3
36531160	Neuroblastoma, NOS, of craniopharyngeal duct	ICDO3
36531265	Teratoma, malignant, NOS, of cerebellum, NOS	ICDO3
36531279	Teratocarcinoma of occipital lobe	ICDO3
36531305	Embryonal rhabdomyosarcoma, NOS, of meninges, NOS	ICDO3
36531353	Meningeal melanomatosis of occipital lobe	ICDO3
36531357	Leiomyosarcoma, NOS, of cerebellum, NOS	ICDO3
36531421	Sarcoma, NOS, of spinal cord	ICDO3
36531423	Spindle cell sarcoma of temporal lobe	ICDO3
36531449	Malignant tumor, clear cell type of optic nerve	ICDO3
36531452	Desmoplastic small round cell tumor of cerebrum	ICDO3
36531488	CNS embryonal tumor, NOS, of overlapping lesion of brain	ICDO3
36531514	Germinoma of parietal lobe	ICDO3
36531532	Ganglioneuroblastoma of ventricle, NOS	ICDO3
36531548	Ganglioneuroblastoma of cerebellum, NOS	ICDO3
36531608	Neuroepithelioma, NOS, of olfactory nerve	ICDO3
36531621	Medulloblastoma, NOS, of cranial nerve, NOS	ICDO3
36531639	Gliosarcoma of spinal cord	ICDO3
36531662	Fibrosarcoma, NOS, of olfactory nerve	ICDO3
36531671	Large cell medulloblastoma of parietal lobe	ICDO3
36531776	Osteosarcoma, NOS, of overlapping lesion of brain	ICDO3
36531815	Malignant peripheral nerve sheath tumor, NOS, of cerebellum, NOS	ICDO3
36531827	Teratoma with malignant transformation of craniopharyngeal duct	ICDO3
36531881	Rhabdomyosarcoma, NOS, of brain, NOS	ICDO3
36531950	Leiomyosarcoma, NOS, of ventricle, NOS	ICDO3
36531961	Spindle cell sarcoma of overlapping lesion of brain	ICDO3
36532045	Leiomyosarcoma, NOS, of temporal lobe	ICDO3
36532084	Perineurioma, malignant of acoustic nerve	ICDO3
36532087	Yolk sac tumor, NOS, of occipital lobe	ICDO3
36532250	Giant cell glioblastoma of olfactory nerve	ICDO3
36532335	Gemistocytic astrocytoma, NOS, of cerebral meninges	ICDO3
36532430	Cerebellar sarcoma, NOS, of cerebellum, NOS	ICDO3
36532457	Ependymoma, anaplastic of overlapping lesion of brain	ICDO3
36532465	Sarcoma, NOS, of spinal meninges	ICDO3
36532484	Dysgerminoma of acoustic nerve	ICDO3
36532494	Neurilemoma, malignant of brain stem	ICDO3
36532519	Papillary ependymoma of cerebral meninges	ICDO3
36532555	Germinoma of spinal meninges	ICDO3
36532566	Malignant peripheral nerve sheath tumor, NOS, of temporal lobe	ICDO3
36532651	Leiomyosarcoma, NOS, of parietal lobe	ICDO3
36532662	Ependymoma, anaplastic of cranial nerve, NOS	ICDO3
36532671	Meningeal melanomatosis of spinal meninges	ICDO3
36532678	Choroid plexus carcinoma of spinal cord	ICDO3
36532679	Meningeal melanomatosis of parietal lobe	ICDO3
36532765	Choriocarcinoma, NOS, of cranial nerve, NOS	ICDO3
36532849	Dysgerminoma of frontal lobe	ICDO3
36532860	Spindle cell sarcoma of optic nerve	ICDO3
36532862	Chondrosarcoma, NOS, of olfactory nerve	ICDO3
36532890	Embryonal carcinoma, NOS, of spinal meninges	ICDO3
36532936	Perineurioma, malignant of spinal cord	ICDO3
36533014	Meningeal melanomatosis of spinal cord	ICDO3
36533108	Medulloblastoma, NOS, of frontal lobe	ICDO3
36533147	Chondrosarcoma, NOS, of overlapping lesion of brain and central nervous system	ICDO3
36533161	Teratoid medulloepithelioma, NOS, of cranial nerve, NOS	ICDO3
36533212	Perineurioma, malignant of frontal lobe	ICDO3
36533257	Teratoma, malignant, NOS, of frontal lobe	ICDO3
36533282	Liposarcoma, NOS, of ventricle, NOS	ICDO3
36533288	Neuroblastoma, NOS, of olfactory nerve	ICDO3
36533353	Giant cell glioblastoma of meninges, NOS	ICDO3
36533477	Medulloblastoma, NOS, of overlapping lesion of brain	ICDO3
36533505	Polar spongioblastoma of parietal lobe	ICDO3
36533530	Neurilemoma, malignant of olfactory nerve	ICDO3
36533556	Malignant tumor, spindle cell type of optic nerve	ICDO3
36533577	Desmoplastic small round cell tumor of frontal lobe	ICDO3
36533591	Chondroid chordoma of acoustic nerve	ICDO3
36533627	Oligoastrocytoma, NOS, of spinal cord	ICDO3
36533660	Choroid plexus carcinoma of cerebral meninges	ICDO3
36533762	Glioblastoma, NOS, of cranial nerve, NOS	ICDO3
36533838	Choroid plexus carcinoma of acoustic nerve	ICDO3
36533847	Choroid plexus carcinoma of spinal meninges	ICDO3
36533872	Astroblastoma of cranial nerve, NOS	ICDO3
36533896	Neoplasm, malignant of overlapping lesion of brain	ICDO3
36533932	Oligoastrocytoma, NOS, of overlapping lesion of brain and central nervous system	ICDO3
36534016	Malignant tumor, giant cell type of overlapping lesion of brain	ICDO3
36534047	Osteosarcoma, NOS, of spinal cord	ICDO3
36534057	Hemangiosarcoma of cerebral meninges	ICDO3
36534089	Dysgerminoma of optic nerve	ICDO3
36534115	Osteosarcoma, NOS, of cranial nerve, NOS	ICDO3
36534205	Yolk sac tumor, NOS, of brain, NOS	ICDO3
36534225	Giant cell glioblastoma of ventricle, NOS	ICDO3
36534346	Oligodendroglioma, anaplastic, NOS, of ventricle, NOS	ICDO3
36534435	Oligodendroglioma, anaplastic, NOS, of cerebellum, NOS	ICDO3
36534437	Meningioma, malignant of overlapping lesion of brain	ICDO3
36534439	Malignant peripheral nerve sheath tumor with rhabdomyoblastic differentiation of temporal lobe	ICDO3
36534443	Polyembryoma of pineal gland	ICDO3
36534502	Sarcoma, NOS, of frontal lobe	ICDO3
36534526	Embryonal carcinoma, NOS, of occipital lobe	ICDO3
36534529	Choriocarcinoma, NOS, of spinal meninges	ICDO3
36534567	Ependymoma, NOS, of overlapping lesion of brain and central nervous system	ICDO3
36534583	Astroblastoma of olfactory nerve	ICDO3
36534589	Oligoastrocytoma, NOS, of brain stem	ICDO3
36534604	Desmoplastic small round cell tumor of overlapping lesion of brain and central nervous system	ICDO3
36534634	Dysgerminoma of craniopharyngeal duct	ICDO3
36534647	Giant cell glioblastoma of cerebellum, NOS	ICDO3
36534668	Pineoblastoma of brain stem	ICDO3
36534755	Embryonal carcinoma, NOS, of spinal cord	ICDO3
36534806	Polar spongioblastoma of optic nerve	ICDO3
36534864	Spindle cell sarcoma of meninges, NOS	ICDO3
36534911	Giant cell glioblastoma of cerebrum	ICDO3
36534930	Dysgerminoma of parietal lobe	ICDO3
36534944	Solitary fibrous tumor, malignant of brain, NOS	ICDO3
36534995	Granular cell carcinoma of craniopharyngeal duct	ICDO3
36535029	Gliosarcoma of optic nerve	ICDO3
36535060	Oligodendroblastoma of cerebrum	ICDO3
36535099	Teratoma, malignant, NOS, of cerebrum	ICDO3
36535103	Chordoma, NOS, of olfactory nerve	ICDO3
36535191	Chondrosarcoma, NOS, of cerebral meninges	ICDO3
36535262	Astrocytoma, anaplastic, NOS, of meninges, NOS	ICDO3
36535336	Malignant peripheral nerve sheath tumor with rhabdomyoblastic differentiation of brain stem	ICDO3
36535352	Teratoma with malignant transformation of spinal meninges	ICDO3
36535431	Hemangiosarcoma of ventricle, NOS	ICDO3
36535441	Teratoid medulloepithelioma, NOS, of cerebrum	ICDO3
36535581	Meningioma, malignant of olfactory nerve	ICDO3
36535662	Oligoastrocytoma, NOS, of overlapping lesion of brain	ICDO3
36535676	Malignant tumor, small cell type of brain, NOS	ICDO3
36535677	Liposarcoma, well differentiated, NOS, of occipital lobe	ICDO3
36535709	Undifferentiated sarcoma of temporal lobe	ICDO3
36535719	Embryonal carcinoma, NOS, of ventricle, NOS	ICDO3
36535722	Protoplasmic astrocytoma of cerebrum	ICDO3
36535797	Dedifferentiated chordoma of overlapping lesion of brain and central nervous system	ICDO3
36536037	Teratoma, malignant, NOS, of cerebral meninges	ICDO3
36536038	Malignant tumor, giant cell type of occipital lobe	ICDO3
36536099	Dedifferentiated chordoma of temporal lobe	ICDO3
36536167	Teratocarcinoma of optic nerve	ICDO3
36536210	Meningioma, malignant of temporal lobe	ICDO3
36536267	Teratoid medulloepithelioma, NOS, of olfactory nerve	ICDO3
36536308	Astroblastoma of meninges, NOS	ICDO3
36536348	Teratoma with malignant transformation of overlapping lesion of brain	ICDO3
36536358	Gliomatosis cerebri of overlapping lesion of brain	ICDO3
36536385	Choroid plexus carcinoma of optic nerve	ICDO3
36536509	Embryonal carcinoma, NOS, of pineal gland	ICDO3
36536517	Gliomatosis cerebri of acoustic nerve	ICDO3
36536557	Glioblastoma, NOS, of spinal meninges	ICDO3
36536592	Meningioma, malignant of cranial nerve, NOS	ICDO3
36536608	Choroid plexus carcinoma of brain, NOS	ICDO3
36536652	Papillary ependymoma of occipital lobe	ICDO3
36536675	Malignant tumor, small cell type of cerebrum	ICDO3
36536694	Dysgerminoma of cranial nerve, NOS	ICDO3
36536740	Medulloepithelioma, NOS, of craniopharyngeal duct	ICDO3
36536818	Medulloepithelioma, NOS, of cranial nerve, NOS	ICDO3
36536990	Meningeal melanomatosis of cranial nerve, NOS	ICDO3
36537012	Ganglioglioma, anaplastic of overlapping lesion of brain	ICDO3
36537039	Undifferentiated sarcoma of brain, NOS	ICDO3
36537159	Gliosarcoma of cerebellum, NOS	ICDO3
36537187	Oligodendroglioma, NOS, of ventricle, NOS	ICDO3
36537202	Olfactory neuroblastoma of pituitary gland	ICDO3
36537234	Osteosarcoma, NOS, of temporal lobe	ICDO3
36537251	Gemistocytic astrocytoma, NOS, of olfactory nerve	ICDO3
36537326	Sarcoma, NOS, of occipital lobe	ICDO3
36537366	Chordoma, NOS, of parietal lobe	ICDO3
36537387	Gemistocytic astrocytoma, NOS, of brain stem	ICDO3
36537544	Fibrosarcoma, NOS, of frontal lobe	ICDO3
36537550	Giant cell glioblastoma of spinal meninges	ICDO3
36537567	Liposarcoma, well differentiated, NOS, of brain stem	ICDO3
36537634	Yolk sac tumor, NOS, of overlapping lesion of brain and central nervous system	ICDO3
36537683	Undifferentiated sarcoma of frontal lobe	ICDO3
36537798	Large cell medulloblastoma of occipital lobe	ICDO3
36537815	Teratoma with malignant transformation of cerebrum	ICDO3
36537822	Carcinoma, NOS, of craniopharyngeal duct	ICDO3
36537871	Medulloepithelioma, NOS, of brain stem	ICDO3
36537940	Medulloblastoma, NOS, of spinal meninges	ICDO3
36537957	Meningioma, malignant of parietal lobe	ICDO3
36537965	Liposarcoma, well differentiated, NOS, of overlapping lesion of brain	ICDO3
36537967	Spindle cell sarcoma of cerebrum	ICDO3
36538176	Gliosarcoma of meninges, NOS	ICDO3
36538236	Choroid plexus carcinoma of brain stem	ICDO3
36538266	Chromophobe carcinoma of craniopharyngeal duct	ICDO3
36538286	Yolk sac tumor, NOS, of spinal meninges	ICDO3
36538511	Giant cell glioblastoma of spinal cord	ICDO3
36538515	Malignant fibrous histiocytoma of cranial nerve, NOS	ICDO3
36538569	Protoplasmic astrocytoma of cerebellum, NOS	ICDO3
36538574	Ganglioglioma, anaplastic of meninges, NOS	ICDO3
36538623	Teratocarcinoma of overlapping lesion of brain	ICDO3
36538639	Sarcoma, NOS, of pituitary gland	ICDO3
36538654	Rhabdoid tumor, NOS, of overlapping lesion of brain	ICDO3
36538744	Malignant tumor, clear cell type of spinal meninges	ICDO3
36538892	Sarcoma, NOS, of brain stem	ICDO3
36538915	Embryonal carcinoma, NOS, of overlapping lesion of brain and central nervous system	ICDO3
36538928	Malignant tumor, clear cell type of frontal lobe	ICDO3
36539026	Meningeal melanomatosis of brain, NOS	ICDO3
36539100	Undifferentiated sarcoma of meninges, NOS	ICDO3
36539149	Liposarcoma, NOS, of occipital lobe	ICDO3
36539164	Oligodendroblastoma of spinal cord	ICDO3
36539244	Malignant teratoma, undifferentiated of pituitary gland	ICDO3
36539422	Papillary ependymoma of brain stem	ICDO3
36539465	Gemistocytic astrocytoma, NOS, of optic nerve	ICDO3
36539511	Neuroblastoma, NOS, of pineal gland	ICDO3
36539561	Pineoblastoma of acoustic nerve	ICDO3
36539562	Medulloblastoma, NOS, of spinal cord	ICDO3
36539591	Choroid plexus carcinoma of occipital lobe	ICDO3
36539670	Fibrosarcoma, NOS, of acoustic nerve	ICDO3
36539819	Yolk sac tumor, NOS, of ventricle, NOS	ICDO3
36539839	Leiomyosarcoma, NOS, of overlapping lesion of brain	ICDO3
36539891	Sarcoma, NOS, of overlapping lesion of brain	ICDO3
36539983	Medulloepithelioma, NOS, of cerebral meninges	ICDO3
36539993	Astroblastoma of temporal lobe	ICDO3
36540010	Neuroepithelioma, NOS, of cranial nerve, NOS	ICDO3
36540018	Dysgerminoma of olfactory nerve	ICDO3
36540028	Malignant tumor, clear cell type of overlapping lesion of brain	ICDO3
36540082	Dedifferentiated chordoma of cerebrum	ICDO3
36540144	Malignant tumor, clear cell type of olfactory nerve	ICDO3
36540148	Giant cell glioblastoma of cerebral meninges	ICDO3
36540160	Rhabdomyosarcoma, NOS, of overlapping lesion of brain and central nervous system	ICDO3
36540236	Malignant tumor, spindle cell type of brain stem	ICDO3
36540263	Neuroblastoma, NOS, of brain stem	ICDO3
36540277	Malignant tumor, small cell type of temporal lobe	ICDO3
36540318	Malignant tumor, clear cell type of meninges, NOS	ICDO3
36540351	Giant cell glioblastoma of overlapping lesion of brain	ICDO3
36540357	Large cell medulloblastoma of spinal meninges	ICDO3
36540370	Malignant peripheral nerve sheath tumor with rhabdomyoblastic differentiation of frontal lobe	ICDO3
36540454	Astrocytoma, anaplastic, NOS, of overlapping lesion of brain and central nervous system	ICDO3
36540473	Chondroid chordoma of cranial nerve, NOS	ICDO3
36540564	Papillary ependymoma of overlapping lesion of brain	ICDO3
36540567	Teratoma with malignant transformation of meninges, NOS	ICDO3
36540577	Hemangiosarcoma of spinal meninges	ICDO3
36540778	Yolk sac tumor, NOS, of cerebrum	ICDO3
36540816	Malignant tumor, clear cell type of craniopharyngeal duct	ICDO3
36540888	Meningeal melanomatosis of frontal lobe	ICDO3
36541010	Oxyphilic adenocarcinoma of craniopharyngeal duct	ICDO3
36541014	Malignant tumor, spindle cell type of spinal cord	ICDO3
36541141	Gemistocytic astrocytoma, NOS, of ventricle, NOS	ICDO3
36541236	Liposarcoma, NOS, of optic nerve	ICDO3
36541241	Malignant tumor, small cell type of overlapping lesion of brain and central nervous system	ICDO3
36541320	Astrocytoma, anaplastic, NOS, of cranial nerve, NOS	ICDO3
36541323	Perineurioma, malignant of brain stem	ICDO3
36541499	Chordoma, NOS, of temporal lobe	ICDO3
36541578	Teratoma with malignant transformation of frontal lobe	ICDO3
36541596	Medulloblastoma, NOS, of cerebral meninges	ICDO3
36541741	Malignant tumor, spindle cell type of acoustic nerve	ICDO3
36541795	Malignant melanoma, NOS, of cranial nerve, NOS	ICDO3
36541833	Oligodendroblastoma of brain stem	ICDO3
36541858	Chondroid chordoma of parietal lobe	ICDO3
36541868	Small cell sarcoma of overlapping lesion of brain and central nervous system	ICDO3
36541894	Gliosarcoma of brain stem	ICDO3
36541906	Pineoblastoma of frontal lobe	ICDO3
36541963	Glioma, malignant of olfactory nerve	ICDO3
36541980	Neuroepithelioma, NOS, of occipital lobe	ICDO3
36541994	Ganglioglioma, anaplastic of overlapping lesion of brain and central nervous system	ICDO3
36542046	Liposarcoma, well differentiated, NOS, of cranial nerve, NOS	ICDO3
36542055	Hemangiosarcoma of spinal cord	ICDO3
36542101	Polar spongioblastoma of olfactory nerve	ICDO3
36542133	Pleomorphic xanthoastrocytoma, NOS, of olfactory nerve	ICDO3
36542160	Germinoma of cerebellum, NOS	ICDO3
36542220	Malignant fibrous histiocytoma of brain, NOS	ICDO3
36542296	Astroblastoma of brain stem	ICDO3
36542297	Gliosarcoma of cranial nerve, NOS	ICDO3
36542318	Hemangiosarcoma of optic nerve	ICDO3
36542320	Fibrillary astrocytoma of olfactory nerve	ICDO3
36542323	Papillary ependymoma of cerebellum, NOS	ICDO3
36542428	Astrocytoma, NOS, of cranial nerve, NOS	ICDO3
36542575	Leiomyosarcoma, NOS, of cranial nerve, NOS	ICDO3
36542786	Pineoblastoma of spinal meninges	ICDO3
36542937	Malignant tumor, giant cell type of brain, NOS	ICDO3
36543149	Liposarcoma, NOS, of parietal lobe	ICDO3
36543211	Rhabdomyosarcoma, NOS, of brain stem	ICDO3
36543329	Oligoastrocytoma, NOS, of cranial nerve, NOS	ICDO3
36543373	Perineurioma, malignant of occipital lobe	ICDO3
36543400	Oligodendroglioma, anaplastic, NOS, of brain stem	ICDO3
36543433	Teratocarcinoma of pituitary gland	ICDO3
36543492	Mixed germ cell tumor of brain stem	ICDO3
36543501	Ependymoma, NOS, of olfactory nerve	ICDO3
36543502	Malignant fibrous histiocytoma of overlapping lesion of brain and central nervous system	ICDO3
36543508	Gliomatosis cerebri of ventricle, NOS	ICDO3
36543525	Oligodendroblastoma of frontal lobe	ICDO3
36543624	Rhabdomyosarcoma, NOS, of meninges, NOS	ICDO3
36543627	Oligoastrocytoma, NOS, of ventricle, NOS	ICDO3
36543731	Giant cell sarcoma of cerebral meninges	ICDO3
36543835	Chondroid chordoma of pituitary gland	ICDO3
36543838	Embryonal carcinoma, NOS, of cerebral meninges	ICDO3
36543881	Desmoplastic small round cell tumor of olfactory nerve	ICDO3
36543883	Neuroepithelioma, NOS, of brain, NOS	ICDO3
36543924	Glioma, malignant of cranial nerve, NOS	ICDO3
36543995	Gliosarcoma of olfactory nerve	ICDO3
36544056	Meningioma, malignant of spinal cord	ICDO3
36544083	Teratoid medulloepithelioma, NOS, of ventricle, NOS	ICDO3
36544132	Oligoastrocytoma, NOS, of optic nerve	ICDO3
36544160	Meningeal melanomatosis of overlapping lesion of brain	ICDO3
36544206	Teratocarcinoma of spinal cord	ICDO3
36544333	Malignant tumor, spindle cell type of cranial nerve, NOS	ICDO3
36544340	Leiomyosarcoma, NOS, of brain, NOS	ICDO3
36544366	Yolk sac tumor, NOS, of pituitary gland	ICDO3
36544514	Large cell medulloblastoma of cerebrum	ICDO3
36544525	Malignant melanoma, NOS, of brain stem	ICDO3
36544537	Oligodendroblastoma of parietal lobe	ICDO3
36544563	Mixed germ cell tumor of parietal lobe	ICDO3
36544647	Dysgerminoma of occipital lobe	ICDO3
36544660	Malignant peripheral nerve sheath tumor, NOS, of meninges, NOS	ICDO3
36544708	Meningioma, malignant of brain, NOS	ICDO3
36544744	Leiomyosarcoma, NOS, of spinal meninges	ICDO3
36544855	Embryonal carcinoma, NOS, of meninges, NOS	ICDO3
36544860	Polar spongioblastoma of brain stem	ICDO3
36544899	Large cell medulloblastoma of spinal cord	ICDO3
36544942	Medulloepithelioma, NOS, of parietal lobe	ICDO3
36545018	Dedifferentiated chordoma of cerebellum, NOS	ICDO3
36545044	Giant cell sarcoma of overlapping lesion of brain and central nervous system	ICDO3
36545169	Malignant peripheral nerve sheath tumor with rhabdomyoblastic differentiation of overlapping lesion of brain	ICDO3
36545237	Oligodendroglioma, anaplastic, NOS, of olfactory nerve	ICDO3
36545309	Malignant tumor, spindle cell type of frontal lobe	ICDO3
36545330	Ganglioglioma, anaplastic of pineal gland	ICDO3
36545413	Yolk sac tumor, NOS, of acoustic nerve	ICDO3
36545433	Astrocytoma, anaplastic, NOS, of cerebral meninges	ICDO3
36545451	Rhabdomyosarcoma, NOS, of optic nerve	ICDO3
36545454	Teratoma, malignant, NOS, of meninges, NOS	ICDO3
36545486	Astrocytoma, anaplastic, NOS, of spinal meninges	ICDO3
36545629	Malignant peripheral nerve sheath tumor, NOS, of occipital lobe	ICDO3
36545663	Teratoma, malignant, NOS, of craniopharyngeal duct	ICDO3
36545744	Polar spongioblastoma of acoustic nerve	ICDO3
36545887	Malignant tumor, clear cell type of brain stem	ICDO3
36545956	Astrocytoma, NOS, of spinal meninges	ICDO3
36545975	Fibrillary astrocytoma of cerebral meninges	ICDO3
36545978	Teratocarcinoma of pineal gland	ICDO3
36546004	Spindle cell sarcoma of overlapping lesion of brain and central nervous system	ICDO3
36546064	Rhabdomyosarcoma, NOS, of spinal meninges	ICDO3
36546085	Chondrosarcoma, NOS, of overlapping lesion of brain	ICDO3
36546123	Osteosarcoma, NOS, of brain, NOS	ICDO3
36546183	Malignant teratoma, undifferentiated of overlapping lesion of brain and central nervous system	ICDO3
36546187	Protoplasmic astrocytoma of ventricle, NOS	ICDO3
36546250	Desmoplastic small round cell tumor of meninges, NOS	ICDO3
36546295	Malignant fibrous histiocytoma of meninges, NOS	ICDO3
36546322	Mixed germ cell tumor of cerebrum	ICDO3
36546479	Papillary ependymoma of optic nerve	ICDO3
36546498	Ependymoma, NOS, of overlapping lesion of brain	ICDO3
36546520	Chondroid chordoma of occipital lobe	ICDO3
36546536	Liposarcoma, well differentiated, NOS, of acoustic nerve	ICDO3
36546600	Liposarcoma, NOS, of brain, NOS	ICDO3
36546633	Ganglioglioma, anaplastic of occipital lobe	ICDO3
36546642	Undifferentiated sarcoma of brain stem	ICDO3
36546672	Oligodendroglioma, NOS, of overlapping lesion of brain and central nervous system	ICDO3
36546716	Desmoplastic small round cell tumor of cranial nerve, NOS	ICDO3
36546768	Dedifferentiated chordoma of parietal lobe	ICDO3
36546773	Giant cell glioblastoma of overlapping lesion of brain and central nervous system	ICDO3
36546780	Teratoma with malignant transformation of overlapping lesion of brain and central nervous system	ICDO3
36546804	Liposarcoma, NOS, of acoustic nerve	ICDO3
36546894	Neuroepithelioma, NOS, of spinal cord	ICDO3
36546926	Malignant tumor, small cell type of optic nerve	ICDO3
36546982	Astrocytoma, NOS, of meninges, NOS	ICDO3
36546987	Dysgerminoma of overlapping lesion of brain	ICDO3
36547026	Gemistocytic astrocytoma, NOS, of cerebellum, NOS	ICDO3
36547092	Neuroepithelioma, NOS, of ventricle, NOS	ICDO3
36547137	Ganglioglioma, anaplastic of optic nerve	ICDO3
36547149	Malignant fibrous histiocytoma of spinal cord	ICDO3
36547177	Teratoma with malignant transformation of optic nerve	ICDO3
36547193	Pineoblastoma of cerebral meninges	ICDO3
36547202	Choriocarcinoma, NOS, of cerebellum, NOS	ICDO3
36547320	Pineoblastoma of occipital lobe	ICDO3
36547400	Malignant peripheral nerve sheath tumor with rhabdomyoblastic differentiation of brain, NOS	ICDO3
36547435	Astrocytoma, anaplastic, NOS, of optic nerve	ICDO3
36547436	Tumor cells, malignant of overlapping lesion of brain and central nervous system	ICDO3
36547439	Fibrosarcoma, NOS, of cerebral meninges	ICDO3
36547600	Malignant tumor, giant cell type of frontal lobe	ICDO3
36547704	Liposarcoma, NOS, of meninges, NOS	ICDO3
36547759	Protoplasmic astrocytoma of spinal meninges	ICDO3
36547822	Malignant fibrous histiocytoma of olfactory nerve	ICDO3
36547829	Undifferentiated sarcoma of cerebral meninges	ICDO3
36547846	Papillary ependymoma of temporal lobe	ICDO3
36547949	Astrocytoma, anaplastic, NOS, of acoustic nerve	ICDO3
36547956	Protoplasmic astrocytoma of brain stem	ICDO3
36547957	Oligoastrocytoma, NOS, of olfactory nerve	ICDO3
36547959	Chondroid chordoma of overlapping lesion of brain	ICDO3
36547992	Large cell medulloblastoma of overlapping lesion of brain	ICDO3
36548011	Malignant peripheral nerve sheath tumor with rhabdomyoblastic differentiation of acoustic nerve	ICDO3
36548022	Pleomorphic xanthoastrocytoma, NOS, of overlapping lesion of brain	ICDO3
36548043	Ganglioneuroblastoma of temporal lobe	ICDO3
36548053	Mesenchymal chondrosarcoma of spinal meninges	ICDO3
36548092	Germinoma of acoustic nerve	ICDO3
36548178	Malignant peripheral nerve sheath tumor with rhabdomyoblastic differentiation of spinal cord	ICDO3
36548194	Medulloepithelioma, NOS, of cerebrum	ICDO3
36548210	Ganglioglioma, anaplastic of cranial nerve, NOS	ICDO3
36548275	Oligodendroblastoma of acoustic nerve	ICDO3
36548301	Fibrillary astrocytoma of cranial nerve, NOS	ICDO3
36548321	Neurilemoma, malignant of spinal cord	ICDO3
36548340	Malignant teratoma, intermediate of pituitary gland	ICDO3
36548448	Neuroblastoma, NOS, of frontal lobe	ICDO3
36548451	Mixed germ cell tumor of cerebellum, NOS	ICDO3
36548470	Neuroepithelioma, NOS, of craniopharyngeal duct	ICDO3
36548478	Desmoplastic small round cell tumor of cerebral meninges	ICDO3
36548531	Choriocarcinoma, NOS, of acoustic nerve	ICDO3
36548751	Chondroid chordoma of pineal gland	ICDO3
36548753	Oligodendroglioma, NOS, of olfactory nerve	ICDO3
36548761	Spindle cell sarcoma of olfactory nerve	ICDO3
36548769	Fibrillary astrocytoma of overlapping lesion of brain and central nervous system	ICDO3
36548778	Germinoma of temporal lobe	ICDO3
36548782	Embryonal rhabdomyosarcoma, NOS, of overlapping lesion of brain and central nervous system	ICDO3
36548794	Malignant tumor, small cell type of occipital lobe	ICDO3
36548808	Desmoplastic small round cell tumor of parietal lobe	ICDO3
36548816	Teratoma, malignant, NOS, of overlapping lesion of brain and central nervous system	ICDO3
36548964	Atypical teratoid/rhabdoid tumor of cranial nerve, NOS	ICDO3
36549030	Papillary ependymoma of meninges, NOS	ICDO3
36549047	Teratoma, malignant, NOS, of acoustic nerve	ICDO3
36549092	Astroblastoma of ventricle, NOS	ICDO3
36549106	Meningeal melanomatosis of meninges, NOS	ICDO3
36549124	Neuroepithelioma, NOS, of overlapping lesion of brain and central nervous system	ICDO3
36549135	Oligodendroglioma, NOS, of cranial nerve, NOS	ICDO3
36549226	Polar spongioblastoma of cranial nerve, NOS	ICDO3
36549248	Mixed acidophil-basophil carcinoma of craniopharyngeal duct	ICDO3
36549265	Teratoid medulloepithelioma, NOS, of brain, NOS	ICDO3
36549299	Teratoma, malignant, NOS, of ventricle, NOS	ICDO3
36549300	Choriocarcinoma, NOS, of ventricle, NOS	ICDO3
36549330	Ganglioneuroblastoma of spinal cord	ICDO3
36549342	Choriocarcinoma, NOS, of spinal cord	ICDO3
36549385	Rhabdomyosarcoma, NOS, of occipital lobe	ICDO3
36549396	Chondroid chordoma of frontal lobe	ICDO3
36549414	Teratoma, malignant, NOS, of temporal lobe	ICDO3
36549430	Hemangiosarcoma of brain stem	ICDO3
36549456	Neurilemoma, malignant of brain, NOS	ICDO3
36549501	Leiomyosarcoma, NOS, of frontal lobe	ICDO3
36549515	Malignant tumor, small cell type of parietal lobe	ICDO3
36549547	Embryonal carcinoma, NOS, of optic nerve	ICDO3
36549550	Mixed acidophil-basophil carcinoma of pituitary gland	ICDO3
36549689	Teratoma with malignant transformation of cerebellum, NOS	ICDO3
36549722	Astroblastoma of cerebrum	ICDO3
36549793	Chordoma, NOS, of optic nerve	ICDO3
36549828	Neuroepithelioma, NOS, of pineal gland	ICDO3
36549878	Gliomatosis cerebri of spinal cord	ICDO3
36549985	Glioblastoma, NOS, of optic nerve	ICDO3
36550007	Epithelioid sarcoma, NOS, of overlapping lesion of brain and central nervous system	ICDO3
36550055	Malignant tumor, clear cell type of acoustic nerve	ICDO3
36550080	Ganglioglioma, anaplastic of cerebral meninges	ICDO3
36550093	Medulloepithelioma, NOS, of overlapping lesion of brain	ICDO3
36550100	Teratoma, malignant, NOS, of occipital lobe	ICDO3
36550132	Pleomorphic xanthoastrocytoma, NOS, of spinal cord	ICDO3
36550179	Mixed germ cell tumor of overlapping lesion of brain and central nervous system	ICDO3
36550193	Hemangiosarcoma of cerebrum	ICDO3
36550202	Osteosarcoma, NOS, of ventricle, NOS	ICDO3
36550218	Medulloepithelioma, NOS, of pineal gland	ICDO3
36550248	Astroblastoma of optic nerve	ICDO3
36550260	Malignant peripheral nerve sheath tumor with rhabdomyoblastic differentiation of olfactory nerve	ICDO3
36550289	Dedifferentiated chordoma of spinal cord	ICDO3
36550291	Teratoma, malignant, NOS, of optic nerve	ICDO3
36550350	Hemangioendothelioma, malignant of overlapping lesion of brain and central nervous system	ICDO3
36550433	Ependymoma, NOS, of acoustic nerve	ICDO3
36550445	Desmoplastic small round cell tumor of brain stem	ICDO3
36550457	Malignant tumor, giant cell type of brain stem	ICDO3
36550474	Pineoblastoma of parietal lobe	ICDO3
36550496	Astroblastoma of overlapping lesion of brain	ICDO3
36550517	Gliosarcoma of occipital lobe	ICDO3
36550568	Liposarcoma, NOS, of olfactory nerve	ICDO3
36550616	Pleomorphic xanthoastrocytoma, NOS, of cerebral meninges	ICDO3
36550629	Oligodendroglioma, NOS, of occipital lobe	ICDO3
36550649	Protoplasmic astrocytoma of overlapping lesion of brain and central nervous system	ICDO3
36550660	Chondrosarcoma, NOS, of cerebellum, NOS	ICDO3
36550676	Teratoid medulloepithelioma, NOS, of acoustic nerve	ICDO3
36550720	Yolk sac tumor, NOS, of optic nerve	ICDO3
36550823	Dedifferentiated chordoma of brain stem	ICDO3
36550827	Polar spongioblastoma of cerebrum	ICDO3
36550846	Malignant tumor, spindle cell type of temporal lobe	ICDO3
36550856	Choriocarcinoma, NOS, of frontal lobe	ICDO3
36550885	Choriocarcinoma, NOS, of cerebral meninges	ICDO3
36550942	Ganglioglioma, anaplastic of cerebrum	ICDO3
36551034	Spindle cell sarcoma of spinal meninges	ICDO3
36551085	Basophil carcinoma of pituitary gland	ICDO3
36551090	Teratoid medulloepithelioma, NOS, of optic nerve	ICDO3
36551100	Neuroepithelioma, NOS, of cerebellum, NOS	ICDO3
36551183	Liposarcoma, well differentiated, NOS, of frontal lobe	ICDO3
36551204	Ganglioglioma, anaplastic of cerebellum, NOS	ICDO3
36551207	Gliomatosis cerebri of cerebrum	ICDO3
36551213	Desmoplastic small round cell tumor of acoustic nerve	ICDO3
36551284	Chondrosarcoma, NOS, of brain stem	ICDO3
36551334	Neurilemoma, malignant of overlapping lesion of brain and central nervous system	ICDO3
36551347	Chondrosarcoma, NOS, of spinal cord	ICDO3
36551432	Medulloepithelioma, NOS, of frontal lobe	ICDO3
36551471	Chondrosarcoma, NOS, of cerebrum	ICDO3
36551488	Fibrosarcoma, NOS, of cranial nerve, NOS	ICDO3
36551493	Choriocarcinoma, NOS, of occipital lobe	ICDO3
36551563	Meningioma, malignant of brain stem	ICDO3
36551615	Atypical teratoid/rhabdoid tumor of occipital lobe	ICDO3
36551722	Oligodendroglioma, NOS, of meninges, NOS	ICDO3
36551730	Malignant peripheral nerve sheath tumor with rhabdomyoblastic differentiation of overlapping lesion of brain and central nervous system	ICDO3
36551757	Hemangiosarcoma of frontal lobe	ICDO3
36551894	Undifferentiated sarcoma of occipital lobe	ICDO3
36551961	Malignant melanoma, NOS, of temporal lobe	ICDO3
36551968	Malignant tumor, small cell type of olfactory nerve	ICDO3
36552066	Spindle cell sarcoma of spinal cord	ICDO3
36552067	Choriocarcinoma, NOS, of optic nerve	ICDO3
36552073	Ganglioneuroblastoma of acoustic nerve	ICDO3
36552150	Dedifferentiated chordoma of ventricle, NOS	ICDO3
36552233	Fibrillary astrocytoma of acoustic nerve	ICDO3
36552238	Malignant tumor, spindle cell type of parietal lobe	ICDO3
36552293	Astrocytoma, anaplastic, NOS, of olfactory nerve	ICDO3
36552340	Choroid plexus carcinoma of cerebellum, NOS	ICDO3
36552486	Gemistocytic astrocytoma, NOS, of occipital lobe	ICDO3
36552506	Protoplasmic astrocytoma of overlapping lesion of brain	ICDO3
36552531	Embryonal carcinoma, NOS, of parietal lobe	ICDO3
36552571	Desmoplastic small round cell tumor of temporal lobe	ICDO3
36552572	Medulloepithelioma, NOS, of olfactory nerve	ICDO3
36552638	Fibrosarcoma, NOS, of cerebellum, NOS	ICDO3
36552661	Malignant fibrous histiocytoma of cerebrum	ICDO3
36552785	Malignant fibrous histiocytoma of optic nerve	ICDO3
36552832	Protoplasmic astrocytoma of spinal cord	ICDO3
36552841	CNS embryonal tumor, NOS, of olfactory nerve	ICDO3
36552871	Malignant melanoma, NOS, of spinal meninges	ICDO3
36552889	Spindle cell sarcoma of cerebral meninges	ICDO3
36552955	Acidophil carcinoma of pituitary gland	ICDO3
36552992	Embryonal carcinoma, NOS, of craniopharyngeal duct	ICDO3
36553013	Dedifferentiated chordoma of pineal gland	ICDO3
36553036	Ganglioneuroblastoma of olfactory nerve	ICDO3
36553230	Pineoblastoma of brain, NOS	ICDO3
36553282	Malignant fibrous histiocytoma of cerebellum, NOS	ICDO3
36553351	Polar spongioblastoma of spinal cord	ICDO3
36553373	Malignant peripheral nerve sheath tumor, NOS, of spinal meninges	ICDO3
36553459	Teratocarcinoma of brain stem	ICDO3
36553462	Sarcoma, NOS, of meninges, NOS	ICDO3
36553483	Germinoma of overlapping lesion of brain and central nervous system	ICDO3
36553513	Dedifferentiated chordoma of pituitary gland	ICDO3
36553525	Teratoma, malignant, NOS, of spinal cord	ICDO3
36553556	Gliomatosis cerebri of spinal meninges	ICDO3
36553576	Choroid plexus carcinoma of cerebrum	ICDO3
36553580	Atypical teratoid/rhabdoid tumor of meninges, NOS	ICDO3
36553635	Malignant tumor, spindle cell type of brain, NOS	ICDO3
36553662	Astroblastoma of cerebellum, NOS	ICDO3
36553712	Meningioma, malignant of cerebrum	ICDO3
36553714	Ganglioglioma, anaplastic of ventricle, NOS	ICDO3
36553733	Gliomatosis cerebri of meninges, NOS	ICDO3
36553752	Medulloblastoma, NOS, of acoustic nerve	ICDO3
36553761	Teratocarcinoma of frontal lobe	ICDO3
36553934	Osteosarcoma, NOS, of cerebral meninges	ICDO3
36553978	Protoplasmic astrocytoma of olfactory nerve	ICDO3
36554010	Neurilemoma, malignant of overlapping lesion of brain	ICDO3
36554140	Perineurioma, malignant of overlapping lesion of brain	ICDO3
36554162	Polyembryoma of pituitary gland	ICDO3
36554271	Chondrosarcoma, NOS, of parietal lobe	ICDO3
36554282	Papillary ependymoma of spinal meninges	ICDO3
36554361	Perineurioma, malignant of cranial nerve, NOS	ICDO3
36554428	Dysgerminoma of spinal cord	ICDO3
36554442	Desmoplastic small round cell tumor of overlapping lesion of brain	ICDO3
36554494	Ganglioneuroblastoma of frontal lobe	ICDO3
36554535	Pineoblastoma of overlapping lesion of brain	ICDO3
36554710	Choroid plexus carcinoma of parietal lobe	ICDO3
36554718	Embryonal rhabdomyosarcoma, NOS, of spinal meninges	ICDO3
36554787	Pleomorphic xanthoastrocytoma, NOS, of overlapping lesion of brain and central nervous system	ICDO3
36554855	Medulloepithelioma, NOS, of pituitary gland	ICDO3
36554866	Oligodendroglioma, anaplastic, NOS, of spinal meninges	ICDO3
36554891	Meningeal melanomatosis of optic nerve	ICDO3
36554979	Fibrosarcoma, NOS, of parietal lobe	ICDO3
36554999	Malignant tumor, clear cell type of parietal lobe	ICDO3
36555055	Malignant tumor, spindle cell type of overlapping lesion of brain	ICDO3
36555106	Papillary ependymoma of spinal cord	ICDO3
36555115	Astroblastoma of spinal meninges	ICDO3
36555209	Neoplasm, malignant of overlapping lesion of brain and central nervous system	ICDO3
36555275	Large cell medulloblastoma of ventricle, NOS	ICDO3
36555303	Ganglioneuroblastoma of parietal lobe	ICDO3
36555331	Medulloepithelioma, NOS, of spinal meninges	ICDO3
36555392	Sarcoma, NOS, of cranial nerve, NOS	ICDO3
36555418	Malignant melanoma, NOS, of ventricle, NOS	ICDO3
36555434	Osteosarcoma, NOS, of overlapping lesion of brain and central nervous system	ICDO3
36555439	Neuroepithelioma, NOS, of parietal lobe	ICDO3
36555450	Rhabdomyosarcoma, NOS, of overlapping lesion of brain	ICDO3
36555531	Spindle cell sarcoma of frontal lobe	ICDO3
36555570	Neurilemoma, malignant of occipital lobe	ICDO3
36555614	Embryonal rhabdomyosarcoma, NOS, of cerebral meninges	ICDO3
36555639	Fibrosarcoma, NOS, of brain stem	ICDO3
36555647	Ganglioglioma, anaplastic of olfactory nerve	ICDO3
36555658	Gliomatosis cerebri of cerebellum, NOS	ICDO3
36555670	Spindle cell sarcoma of cranial nerve, NOS	ICDO3
36555782	Osteosarcoma, NOS, of frontal lobe	ICDO3
36555855	Ganglioglioma, anaplastic of spinal meninges	ICDO3
36555959	Dedifferentiated chordoma of acoustic nerve	ICDO3
36556070	Hemangiosarcoma of parietal lobe	ICDO3
36556139	Neuroepithelioma, NOS, of brain stem	ICDO3
36556155	Meningeal sarcomatosis of meninges, NOS	ICDO3
36556176	Germinoma of cerebral meninges	ICDO3
36556189	Malignant tumor, giant cell type of parietal lobe	ICDO3
36556250	Liposarcoma, NOS, of brain stem	ICDO3
36556263	Oligodendroglioma, NOS, of overlapping lesion of brain	ICDO3
36556359	Undifferentiated sarcoma of cerebrum	ICDO3
36556447	Germ cell tumor, nonseminomatous of pituitary gland	ICDO3
36556459	Ganglioneuroblastoma of optic nerve	ICDO3
36556499	Teratocarcinoma of olfactory nerve	ICDO3
36556517	Pituitary carcinoma, NOS, of craniopharyngeal duct	ICDO3
36556566	Mixed germ cell tumor of occipital lobe	ICDO3
36556568	Ependymoma, anaplastic of optic nerve	ICDO3
36556625	Hemangiosarcoma of acoustic nerve	ICDO3
36556753	Gliosarcoma of spinal meninges	ICDO3
36556816	Choroid plexus carcinoma of meninges, NOS	ICDO3
36556860	Chondrosarcoma, NOS, of spinal meninges	ICDO3
36556862	Teratoid medulloepithelioma, NOS, of brain stem	ICDO3
36556874	Teratoid medulloepithelioma, NOS, of overlapping lesion of brain and central nervous system	ICDO3
36556889	Perineurioma, malignant of optic nerve	ICDO3
36556948	Pleomorphic xanthoastrocytoma, NOS, of meninges, NOS	ICDO3
36556971	Yolk sac tumor, NOS, of cerebellum, NOS	ICDO3
36557094	Liposarcoma, NOS, of frontal lobe	ICDO3
36557125	Medulloblastoma, NOS, of temporal lobe	ICDO3
36557201	Malignant tumor, small cell type of cranial nerve, NOS	ICDO3
36557263	Malignant tumor, small cell type of acoustic nerve	ICDO3
36557275	Astrocytoma, anaplastic, NOS, of overlapping lesion of brain	ICDO3
36557369	Oligodendroglioma, anaplastic, NOS, of meninges, NOS	ICDO3
36557478	Ganglioglioma, anaplastic of pituitary gland	ICDO3
36557547	Astroblastoma of spinal cord	ICDO3
36557559	Liposarcoma, NOS, of overlapping lesion of brain	ICDO3
36557653	Teratoma with malignant transformation of cerebral meninges	ICDO3
36557697	Medulloepithelioma, NOS, of spinal cord	ICDO3
36557748	Astrocytoma, NOS, of olfactory nerve	ICDO3
36557773	Yolk sac tumor, NOS, of cranial nerve, NOS	ICDO3
36557797	Sarcoma, NOS, of temporal lobe	ICDO3
36557948	Neuroblastoma, NOS, of spinal cord	ICDO3
36557964	Fibrillary astrocytoma of optic nerve	ICDO3
36557969	Malignant peripheral nerve sheath tumor, NOS, of optic nerve	ICDO3
36558021	Hemangiosarcoma of cerebellum, NOS	ICDO3
36558036	Teratoma, malignant, NOS, of olfactory nerve	ICDO3
36558064	Chordoma, NOS, of craniopharyngeal duct	ICDO3
36558109	Liposarcoma, well differentiated, NOS, of olfactory nerve	ICDO3
36558117	Neurilemoma, malignant of temporal lobe	ICDO3
36558121	Meningioma, malignant of occipital lobe	ICDO3
36558159	Undifferentiated sarcoma of acoustic nerve	ICDO3
36558256	Neurilemoma, malignant of cerebrum	ICDO3
36558270	Gliomatosis cerebri of overlapping lesion of brain and central nervous system	ICDO3
36558328	Gliomatosis cerebri of brain stem	ICDO3
36558393	Malignant peripheral nerve sheath tumor, NOS, of brain stem	ICDO3
36558448	Mesenchymal chondrosarcoma of meninges, NOS	ICDO3
36558465	Malignant tumor, spindle cell type of olfactory nerve	ICDO3
36558504	Malignant tumor, giant cell type of temporal lobe	ICDO3
36558513	Oligodendroglioma, anaplastic, NOS, of acoustic nerve	ICDO3
36558593	Giant cell glioblastoma of cranial nerve, NOS	ICDO3
36558732	Dedifferentiated chordoma of occipital lobe	ICDO3
36558866	Neuroblastoma, NOS, of ventricle, NOS	ICDO3
36558899	Basophil carcinoma of craniopharyngeal duct	ICDO3
36558982	Choroid plexus carcinoma of olfactory nerve	ICDO3
36559009	Dysgerminoma of temporal lobe	ICDO3
36559051	Malignant fibrous histiocytoma of temporal lobe	ICDO3
36559068	Papillary ependymoma of overlapping lesion of brain and central nervous system	ICDO3
36559109	Neurilemoma, malignant of cranial nerve, NOS	ICDO3
36559316	Liposarcoma, well differentiated, NOS, of temporal lobe	ICDO3
36559390	Malignant tumor, giant cell type of olfactory nerve	ICDO3
36559457	Spindle cell sarcoma of brain, NOS	ICDO3
36559512	Glioblastoma, NOS, of cerebral meninges	ICDO3
36559534	Chordoma, NOS, of overlapping lesion of brain and central nervous system	ICDO3
36559553	Pineoblastoma of optic nerve	ICDO3
36559653	Malignant tumor, clear cell type of cranial nerve, NOS	ICDO3
36559670	Malignant tumor, clear cell type of ventricle, NOS	ICDO3
36559777	Medulloblastoma, NOS, of olfactory nerve	ICDO3
36559835	Leiomyosarcoma, NOS, of acoustic nerve	ICDO3
36559863	Meningeal sarcomatosis of spinal meninges	ICDO3
36559980	Sarcoma, NOS, of acoustic nerve	ICDO3
36560001	Embryonal carcinoma, NOS, of frontal lobe	ICDO3
36560018	Spindle cell sarcoma of occipital lobe	ICDO3
36560033	Hemangiosarcoma of occipital lobe	ICDO3
36560063	Ganglioneuroblastoma of meninges, NOS	ICDO3
36560102	Malignant melanoma, NOS, of cerebellum, NOS	ICDO3
36560156	Pineoblastoma of temporal lobe	ICDO3
36560185	Choroid plexus carcinoma of frontal lobe	ICDO3
36560240	Undifferentiated sarcoma of spinal meninges	ICDO3
36560279	Neuroblastoma, NOS, of overlapping lesion of brain and central nervous system	ICDO3
36560300	Atypical teratoid/rhabdoid tumor of optic nerve	ICDO3
36560321	Medulloblastoma, NOS, of parietal lobe	ICDO3
36560324	Teratoid medulloepithelioma, NOS, of frontal lobe	ICDO3
36560366	Mixed germ cell tumor of overlapping lesion of brain	ICDO3
36560370	Glioblastoma, NOS, of meninges, NOS	ICDO3
36560399	Meningioma, malignant of ventricle, NOS	ICDO3
36560413	Chromophobe carcinoma of pituitary gland	ICDO3
36560534	Glioma, malignant of acoustic nerve	ICDO3
36560578	Hemangiosarcoma of meninges, NOS	ICDO3
36560677	Germ cell tumor, nonseminomatous of brain, NOS	ICDO3
36560712	Ependymoma, anaplastic of acoustic nerve	ICDO3
36560713	Medulloepithelioma, NOS, of temporal lobe	ICDO3
36560748	Embryonal carcinoma, NOS, of cerebellum, NOS	ICDO3
36560758	Yolk sac tumor, NOS, of brain stem	ICDO3
36560801	Papillary ependymoma of cerebrum	ICDO3
36560846	Undifferentiated sarcoma of overlapping lesion of brain and central nervous system	ICDO3
36560895	Choroid plexus carcinoma of cranial nerve, NOS	ICDO3
36560978	Protoplasmic astrocytoma of parietal lobe	ICDO3
36561003	Meningeal melanomatosis of temporal lobe	ICDO3
36561005	Malignant tumor, clear cell type of cerebellum, NOS	ICDO3
36561015	Large cell medulloblastoma of optic nerve	ICDO3
36561025	Neuroepithelioma, NOS, of optic nerve	ICDO3
36561115	Teratocarcinoma of cranial nerve, NOS	ICDO3
36561135	CNS embryonal tumor, NOS, of acoustic nerve	ICDO3
36561169	Pleomorphic xanthoastrocytoma, NOS, of brain stem	ICDO3
36561182	Malignant fibrous histiocytoma of frontal lobe	ICDO3
36561235	Oligodendroglioma, anaplastic, NOS, of overlapping lesion of brain and central nervous system	ICDO3
36561299	Teratoma with malignant transformation of parietal lobe	ICDO3
36561311	Malignant tumor, giant cell type of optic nerve	ICDO3
36561370	Malignant fibrous histiocytoma of acoustic nerve	ICDO3
36561435	Liposarcoma, NOS, of cerebrum	ICDO3
36561462	Teratocarcinoma of craniopharyngeal duct	ICDO3
36561466	Ganglioneuroblastoma of spinal meninges	ICDO3
36561510	Undifferentiated sarcoma of optic nerve	ICDO3
36561662	Teratoma, malignant, NOS, of pituitary gland	ICDO3
36561895	Pleomorphic xanthoastrocytoma, NOS, of cranial nerve, NOS	ICDO3
36561912	Teratoma, malignant, NOS, of parietal lobe	ICDO3
36561936	Large cell medulloblastoma of cerebral meninges	ICDO3
36561987	Pleomorphic xanthoastrocytoma, NOS, of cerebrum	ICDO3
36562082	Choriocarcinoma, NOS, of overlapping lesion of brain and central nervous system	ICDO3
36562122	Malignant tumor, clear cell type of spinal cord	ICDO3
36562128	Chordoma, NOS, of acoustic nerve	ICDO3
36562147	Choriocarcinoma, NOS, of brain, NOS	ICDO3
36562228	Perineurioma, malignant of olfactory nerve	ICDO3
36562313	Atypical teratoid/rhabdoid tumor of cerebral meninges	ICDO3
36562389	Undifferentiated sarcoma of olfactory nerve	ICDO3
36562460	Oxyphilic adenocarcinoma of pituitary gland	ICDO3
36562549	Fibrosarcoma, NOS, of spinal cord	ICDO3
36562594	Teratoma with malignant transformation of spinal cord	ICDO3
36562606	Malignant tumor, clear cell type of pituitary gland	ICDO3
36562619	Teratoma with malignant transformation of pineal gland	ICDO3
36562687	Teratoma with malignant transformation of brain stem	ICDO3
36562741	Malignant fibrous histiocytoma of parietal lobe	ICDO3
36562743	Germinoma of olfactory nerve	ICDO3
36562796	Polyembryoma of craniopharyngeal duct	ICDO3
36562797	Desmoplastic small round cell tumor of optic nerve	ICDO3
36562899	Glioblastoma, NOS, of olfactory nerve	ICDO3
36562963	Medulloepithelioma, NOS, of cerebellum, NOS	ICDO3
36562970	Olfactory neuroblastoma of frontal lobe	ICDO3
36563031	Liposarcoma, well differentiated, NOS, of brain, NOS	ICDO3
36563034	Sarcoma, NOS, of olfactory nerve	ICDO3
36563037	Large cell medulloblastoma of temporal lobe	ICDO3
36563095	Pineoblastoma of meninges, NOS	ICDO3
36563132	Malignant peripheral nerve sheath tumor, NOS, of cerebral meninges	ICDO3
36563136	Chondrosarcoma, NOS, of temporal lobe	ICDO3
36563235	Meningeal melanomatosis of acoustic nerve	ICDO3
36563446	Mixed germ cell tumor of craniopharyngeal duct	ICDO3
36563504	Malignant melanoma, NOS, of optic nerve	ICDO3
36563574	Meningeal melanomatosis of overlapping lesion of brain and central nervous system	ICDO3
36563639	Embryonal carcinoma, NOS, of cerebrum	ICDO3
36563670	Neuroblastoma, NOS, of cerebral meninges	ICDO3
36563734	Giant cell glioblastoma of acoustic nerve	ICDO3
36563774	Teratocarcinoma of cerebrum	ICDO3
36563883	Oligodendroblastoma of temporal lobe	ICDO3
36563892	Hemangiosarcoma of cranial nerve, NOS	ICDO3
36563976	Medulloepithelioma, NOS, of acoustic nerve	ICDO3
36564002	Dysgerminoma of brain, NOS	ICDO3
36564048	Rhabdomyosarcoma, NOS, of olfactory nerve	ICDO3
36564049	Embryonal carcinoma, NOS, of overlapping lesion of brain	ICDO3
36564114	Oligodendroglioma, anaplastic, NOS, of overlapping lesion of brain	ICDO3
36564143	Glioblastoma, NOS, of overlapping lesion of brain and central nervous system	ICDO3
36564245	Germinoma of meninges, NOS	ICDO3
36564337	Choriocarcinoma, NOS, of brain stem	ICDO3
36564355	Gemistocytic astrocytoma, NOS, of spinal cord	ICDO3
36564364	Rhabdomyosarcoma, NOS, of parietal lobe	ICDO3
36564373	Liposarcoma, well differentiated, NOS, of parietal lobe	ICDO3
36564405	Papillary ependymoma of acoustic nerve	ICDO3
36564429	Teratoma with malignant transformation of temporal lobe	ICDO3
36564612	Osteosarcoma, NOS, of cerebellum, NOS	ICDO3
36564674	Rhabdomyosarcoma, NOS, of ventricle, NOS	ICDO3
36564767	Neuroblastoma, NOS, of optic nerve	ICDO3
36564821	Malignant tumor, clear cell type of occipital lobe	ICDO3
36564853	Yolk sac tumor, NOS, of parietal lobe	ICDO3
36564906	Gemistocytic astrocytoma, NOS, of overlapping lesion of brain and central nervous system	ICDO3
36564917	Neuroepithelioma, NOS, of pituitary gland	ICDO3
36565030	Gliomatosis cerebri of olfactory nerve	ICDO3
36565062	Oligoastrocytoma, NOS, of cerebral meninges	ICDO3
36565082	Meningeal melanomatosis of cerebellum, NOS	ICDO3
36565174	Neurilemoma, malignant of parietal lobe	ICDO3
36565257	Ganglioneuroblastoma of cranial nerve, NOS	ICDO3
36565268	Neuroblastoma, NOS, of occipital lobe	ICDO3
36565309	Ependymoma, anaplastic of olfactory nerve	ICDO3
36565381	Fibrosarcoma, NOS, of occipital lobe	ICDO3
36565471	Perineurioma, malignant of overlapping lesion of brain and central nervous system	ICDO3
36565498	Neuroepithelioma, NOS, of acoustic nerve	ICDO3
36565507	Desmoplastic small round cell tumor of brain, NOS	ICDO3
36565508	Spindle cell sarcoma of acoustic nerve	ICDO3
36565520	Malignant fibrous histiocytoma of cerebral meninges	ICDO3
36565528	Liposarcoma, well differentiated, NOS, of spinal cord	ICDO3
36565592	Neuroblastoma, NOS, of overlapping lesion of brain	ICDO3
36565594	Malignant teratoma, undifferentiated of craniopharyngeal duct	ICDO3
36565610	Chondrosarcoma, NOS, of optic nerve	ICDO3
36565615	Teratoma with malignant transformation of ventricle, NOS	ICDO3
36565628	Astroblastoma of occipital lobe	ICDO3
36565674	Pineoblastoma of cerebrum	ICDO3
36565709	Teratoid medulloepithelioma, NOS, of overlapping lesion of brain	ICDO3
36565718	Leiomyosarcoma, NOS, of overlapping lesion of brain and central nervous system	ICDO3
36565841	Gemistocytic astrocytoma, NOS, of acoustic nerve	ICDO3
36565850	Hemangiosarcoma of overlapping lesion of brain	ICDO3
36565881	Pineoblastoma of olfactory nerve	ICDO3
36565917	Teratoid medulloepithelioma, NOS, of parietal lobe	ICDO3
36565953	Malignant fibrous histiocytoma of occipital lobe	ICDO3
36565967	Teratocarcinoma of parietal lobe	ICDO3
36565997	Malignant peripheral nerve sheath tumor, NOS, of olfactory nerve	ICDO3
36566006	Mixed germ cell tumor of ventricle, NOS	ICDO3
36566041	Germinoma of occipital lobe	ICDO3
36566042	Malignant teratoma, intermediate of craniopharyngeal duct	ICDO3
36566057	Ependymoma, NOS, of optic nerve	ICDO3
36566111	Osteosarcoma, NOS, of acoustic nerve	ICDO3
36566203	Malignant peripheral nerve sheath tumor with rhabdomyoblastic differentiation of cranial nerve, NOS	ICDO3
36566272	Polar spongioblastoma of overlapping lesion of brain	ICDO3
36566279	Mixed cell adenocarcinoma of pituitary gland	ICDO3
36566295	Hemangiosarcoma of olfactory nerve	ICDO3
36566325	Neuroblastoma, NOS, of acoustic nerve	ICDO3
36566403	Atypical teratoid/rhabdoid tumor of acoustic nerve	ICDO3
36566420	Teratoid medulloepithelioma, NOS, of craniopharyngeal duct	ICDO3
36566518	Malignant peripheral nerve sheath tumor, NOS, of cerebrum	ICDO3
36566537	Gliomatosis cerebri of cranial nerve, NOS	ICDO3
36566538	Germinoma of optic nerve	ICDO3
36566611	Oligodendroblastoma of optic nerve	ICDO3
36566643	Osteosarcoma, NOS, of occipital lobe	ICDO3
36566662	Mixed germ cell tumor of optic nerve	ICDO3
36566831	Leiomyosarcoma, NOS, of brain stem	ICDO3
36566931	Gliosarcoma of cerebral meninges	ICDO3
36566936	Meningioma, malignant of optic nerve	ICDO3
36567025	Mixed germ cell tumor of spinal cord	ICDO3
36567091	Embryonal carcinoma, NOS, of temporal lobe	ICDO3
36567278	Teratoma with malignant transformation of occipital lobe	ICDO3
36567339	Dedifferentiated chordoma of craniopharyngeal duct	ICDO3
36567340	Yolk sac tumor, NOS, of meninges, NOS	ICDO3
36567434	Oligodendroglioma, anaplastic, NOS, of spinal cord	ICDO3
36567449	Gemistocytic astrocytoma, NOS, of overlapping lesion of brain	ICDO3
36567604	Acidophil carcinoma of craniopharyngeal duct	ICDO3
36567612	Ganglioglioma, anaplastic of craniopharyngeal duct	ICDO3
36567619	Teratocarcinoma of brain, NOS	ICDO3
36567655	Malignant peripheral nerve sheath tumor with rhabdomyoblastic differentiation of occipital lobe	ICDO3
36567791	Choriocarcinoma, NOS, of meninges, NOS	ICDO3
36567831	Mixed germ cell tumor of acoustic nerve	ICDO3
36567889	Meningeal melanomatosis of olfactory nerve	ICDO3
36567916	Teratoma, malignant, NOS, of cranial nerve, NOS	ICDO3
36567975	Papillary ependymoma of cranial nerve, NOS	ICDO3
36567999	Perineurioma, malignant of brain, NOS	ICDO3
36568037	Tumor cells, malignant of ventricle, NOS	ICDO3
36568067	Tumor cells, malignant of spinal cord	ICDO3
36568085	Tumor cells, malignant of pituitary gland	ICDO3
36568097	Tumor cells, malignant of pineal gland	ICDO3
36568110	Tumor cells, malignant of acoustic nerve	ICDO3
36568114	Tumor cells, malignant of cerebellum, NOS	ICDO3
36568140	Tumor cells, malignant of frontal lobe	ICDO3
36568146	Tumor cells, malignant of meninges, NOS	ICDO3
36568161	Tumor cells, malignant of temporal lobe	ICDO3
36568217	Tumor cells, malignant of cerebral meninges	ICDO3
36568219	Tumor cells, malignant of olfactory nerve	ICDO3
36568227	Tumor cells, malignant of occipital lobe	ICDO3
36568238	Tumor cells, malignant of brain, NOS	ICDO3
36568256	Tumor cells, malignant of optic nerve	ICDO3
36568308	Tumor cells, malignant of parietal lobe	ICDO3
36568325	Tumor cells, malignant of cranial nerve, NOS	ICDO3
36568329	Tumor cells, malignant of brain stem	ICDO3
36568350	Tumor cells, malignant of cerebrum	ICDO3
36568355	Tumor cells, malignant of craniopharyngeal duct	ICDO3
36568369	Tumor cells, malignant of spinal meninges	ICDO3
36684446	Low grade malignant glioma of brain	SNOMED
36684447	Grade 4 malignant glioma of brain	SNOMED
36684449	High grade astrocytoma of brain	SNOMED
36684450	Low grade astrocytoma of brain	SNOMED
36684451	Oligodendroglioma of cerebrum	SNOMED
36716634	Primary malignant meningioma	SNOMED
36717624	Primary glioblastoma multiforme of frontal lobe	SNOMED
37016118	Astrocytoma of brain stem	SNOMED
37016196	Primary malignant astrocytoma of central nervous system	SNOMED
37016197	Glioblastoma multiforme of central nervous system	SNOMED
37017114	Malignant meningioma of meninges of brain	SNOMED
37018609	Anaplastic astrocytoma of central nervous system	SNOMED
37018638	Malignant glioma of cerebrum	SNOMED
37018639	Malignant glioma of hypothalamus	SNOMED
37018640	Malignant glioma of cerebellum	SNOMED
37018641	Malignant glioma of central nervous system	SNOMED
37018667	Astrocytoma of cerebrum	SNOMED
37116899	Ganglioneuroblastoma of central nervous system	SNOMED
37118768	Neuroblastoma of central nervous system	SNOMED
37311758	Medulloepithelioma of central nervous system	SNOMED
37311849	Malignant pituitary blastoma	SNOMED
37396187	Pineal parenchymal tumor of intermediate differentiation	SNOMED
40481031	Medulloblastoma	SNOMED
40486207	Carcinoma of hypothalamus	SNOMED
40487143	Malignant neoplasm of cerebellum	SNOMED
40488902	Malignant neoplasm of cerebellopontine angle	SNOMED
40488935	Malignant neoplasm of axial suprasellar region of brain	SNOMED
40488937	Malignant teratoma of pineal region	SNOMED
40489404	Carcinoma of spinal cord	SNOMED
40492016	Carcinoma of pineal gland	SNOMED
40492933	Carcinoma of brain	SNOMED
42511193	Glioma, malignant of pineal gland	ICDO3
42511240	Glioblastoma, IDH-mutant of frontal lobe	ICDO3
42511241	Ewing sarcoma of brain, NOS	ICDO3
42511616	Small cell sarcoma of frontal lobe	ICDO3
42511651	Medulloblastoma, WNT-activated, NOS, of frontal lobe	ICDO3
42511654	Embryonal tumor with multilayered rosettes with C19MC alteration of frontal lobe	ICDO3
42511679	Diffuse midline glioma, H3 K27M-mutant of overlapping lesion of brain	ICDO3
42511682	Small cell sarcoma of cerebral meninges	ICDO3
42511685	Medulloblastoma, non-WNT/non-SHH of cerebellum, NOS	ICDO3
42511696	Diffuse midline glioma, H3 K27M-mutant of cerebellum, NOS	ICDO3
42511705	Medulloblastoma, non-WNT/non-SHH of cerebrum	ICDO3
42511715	Medulloblastoma, WNT-activated, NOS, of olfactory nerve	ICDO3
42511739	Medulloblastoma, SHH-activated and TP53-mutant of acoustic nerve	ICDO3
42511740	Glioblastoma, IDH-mutant of parietal lobe	ICDO3
42511751	Giant cell sarcoma of cerebrum	ICDO3
42511758	Rhabdoid tumor, NOS, of cerebellum, NOS	ICDO3
42511768	Glioblastoma, IDH-mutant of occipital lobe	ICDO3
42511774	Glioblastoma, IDH-mutant of olfactory nerve	ICDO3
42511786	Ependymoma, RELA fusion positive of cranial nerve, NOS	ICDO3
42511788	Glioma, malignant of overlapping lesion of brain and central nervous system	ICDO3
42511795	Pilomyxoid astrocytoma of brain stem	ICDO3
42511798	Pilomyxoid astrocytoma of overlapping lesion of brain	ICDO3
42511801	Ependymoma, RELA fusion positive of spinal cord	ICDO3
42511802	Embryonal tumor with multilayered rosettes with C19MC alteration of cerebrum	ICDO3
42511811	Ependymoma, RELA fusion positive of frontal lobe	ICDO3
42511814	Pilomyxoid astrocytoma of acoustic nerve	ICDO3
42511819	Diffuse midline glioma, H3 K27M-mutant of parietal lobe	ICDO3
42511828	Embryonal tumor with multilayered rosettes with C19MC alteration of occipital lobe	ICDO3
42511829	Pilomyxoid astrocytoma of ventricle, NOS	ICDO3
42511834	Glioblastoma, IDH-mutant of overlapping lesion of brain	ICDO3
42511835	Medulloblastoma, WNT-activated, NOS, of spinal cord	ICDO3
42511845	Rhabdoid tumor, NOS, of ventricle, NOS	ICDO3
42511856	Glioblastoma, IDH-mutant of cerebrum	ICDO3
42511858	Medulloblastoma, WNT-activated, NOS, of temporal lobe	ICDO3
42511860	Diffuse midline glioma, H3 K27M-mutant of optic nerve	ICDO3
42511871	Medulloblastoma, SHH-activated and TP53-mutant of ventricle, NOS	ICDO3
42511872	Glioblastoma, IDH-mutant of brain, NOS	ICDO3
42511873	Medulloblastoma, non-WNT/non-SHH of temporal lobe	ICDO3
42511889	Embryonal tumor with multilayered rosettes with C19MC alteration of brain stem	ICDO3
42511890	Ependymoma, RELA fusion positive of cerebrum	ICDO3
42511908	Ependymoma, RELA fusion positive of acoustic nerve	ICDO3
42511910	Medulloblastoma, SHH-activated and TP53-mutant of spinal cord	ICDO3
42511912	Medulloblastoma, WNT-activated, NOS, of occipital lobe	ICDO3
42511917	Pilomyxoid astrocytoma of cerebellum, NOS	ICDO3
42511921	Glioblastoma, IDH-mutant of brain stem	ICDO3
42511924	Embryonal tumor with multilayered rosettes with C19MC alteration of temporal lobe	ICDO3
42511927	Pilomyxoid astrocytoma of temporal lobe	ICDO3
42511945	Ependymoma, RELA fusion positive of temporal lobe	ICDO3
42511952	Diffuse midline glioma, H3 K27M-mutant of brain, NOS	ICDO3
42511974	Diffuse midline glioma, H3 K27M-mutant of frontal lobe	ICDO3
42511991	Embryonal rhabdomyosarcoma, NOS, of pineal gland	ICDO3
42511992	Ependymoma, RELA fusion positive of brain, NOS	ICDO3
42512016	Medulloblastoma, SHH-activated and TP53-mutant of cerebrum	ICDO3
42512018	Embryonal tumor with multilayered rosettes with C19MC alteration of cranial nerve, NOS	ICDO3
42512029	Medulloblastoma, non-WNT/non-SHH of brain stem	ICDO3
42512033	Myofibroblastic sarcoma of spinal meninges	ICDO3
42512036	Glioblastoma, IDH-mutant of optic nerve	ICDO3
42512039	Glioblastoma, IDH-mutant of ventricle, NOS	ICDO3
42512041	Pilomyxoid astrocytoma of optic nerve	ICDO3
42512052	Medulloblastoma, SHH-activated and TP53-mutant of occipital lobe	ICDO3
42512065	Diffuse midline glioma, H3 K27M-mutant of olfactory nerve	ICDO3
42512067	Medulloblastoma, SHH-activated and TP53-mutant of brain stem	ICDO3
42512082	Synovial sarcoma, NOS, of frontal lobe	ICDO3
42512090	Embryonal tumor with multilayered rosettes with C19MC alteration of olfactory nerve	ICDO3
42512105	Glioblastoma, IDH-mutant of cranial nerve, NOS	ICDO3
42512111	Diffuse midline glioma, H3 K27M-mutant of temporal lobe	ICDO3
42512112	Medulloblastoma, non-WNT/non-SHH of overlapping lesion of brain	ICDO3
42512127	Diffuse midline glioma, H3 K27M-mutant of ventricle, NOS	ICDO3
42512147	Solitary fibrous tumor, malignant of spinal cord	ICDO3
42512148	Embryonal tumor with multilayered rosettes with C19MC alteration of spinal cord	ICDO3
42512165	Pilomyxoid astrocytoma of brain, NOS	ICDO3
42512181	Solitary fibrous tumor, malignant of parietal lobe	ICDO3
42512187	Medulloblastoma, non-WNT/non-SHH of parietal lobe	ICDO3
42512198	Medulloblastoma, non-WNT/non-SHH of frontal lobe	ICDO3
42512209	Medulloblastoma, WNT-activated, NOS, of ventricle, NOS	ICDO3
42512210	Embryonal tumor with multilayered rosettes with C19MC alteration of parietal lobe	ICDO3
42512229	Embryonal tumor with multilayered rosettes with C19MC alteration of cerebellum, NOS	ICDO3
42512234	Ependymoma, RELA fusion positive of optic nerve	ICDO3
42512238	Myofibroblastic sarcoma of meninges, NOS	ICDO3
42512259	Solitary fibrous tumor, malignant of frontal lobe	ICDO3
42512270	Ependymoma, RELA fusion positive of parietal lobe	ICDO3
42512289	Spindle cell rhabdomyosarcoma of parietal lobe	ICDO3
42512291	Solitary fibrous tumor, malignant of temporal lobe	ICDO3
42512300	Medulloblastoma, SHH-activated and TP53-mutant of brain, NOS	ICDO3
42512305	Myofibroblastic sarcoma of cerebral meninges	ICDO3
42512314	Diffuse midline glioma, H3 K27M-mutant of brain stem	ICDO3
42512322	Medulloblastoma, non-WNT/non-SHH of optic nerve	ICDO3
42512331	Glioblastoma, IDH-mutant of acoustic nerve	ICDO3
42512333	Granular cell tumor, malignant of overlapping lesion of brain	ICDO3
42512344	Diffuse midline glioma, H3 K27M-mutant of occipital lobe	ICDO3
42512345	Desmoplastic small round cell tumor of pituitary gland	ICDO3
42512354	Pilomyxoid astrocytoma of spinal cord	ICDO3
42512358	Medulloblastoma, SHH-activated and TP53-mutant of olfactory nerve	ICDO3
42512360	Medulloblastoma, WNT-activated, NOS, of cranial nerve, NOS	ICDO3
42512361	Diffuse midline glioma, H3 K27M-mutant of acoustic nerve	ICDO3
42512368	Medulloblastoma, non-WNT/non-SHH of olfactory nerve	ICDO3
42512391	Glioblastoma, IDH-mutant of temporal lobe	ICDO3
42512392	Myofibroblastic sarcoma of cerebellum, NOS	ICDO3
42512395	Embryonal tumor with multilayered rosettes with C19MC alteration of optic nerve	ICDO3
42512399	Medulloblastoma, SHH-activated and TP53-mutant of temporal lobe	ICDO3
42512412	Pilomyxoid astrocytoma of olfactory nerve	ICDO3
42512416	Solitary fibrous tumor, malignant of overlapping lesion of brain	ICDO3
42512442	Medulloblastoma, WNT-activated, NOS, of acoustic nerve	ICDO3
42512450	Glioma, malignant of pituitary gland	ICDO3
42512466	Medulloblastoma, non-WNT/non-SHH of acoustic nerve	ICDO3
42512468	Glioblastoma, IDH-mutant of cerebellum, NOS	ICDO3
42512478	Solitary fibrous tumor, malignant of cerebral meninges	ICDO3
42512485	Medulloblastoma, SHH-activated and TP53-mutant of parietal lobe	ICDO3
42512494	Glioma, malignant of spinal meninges	ICDO3
42512496	Medulloblastoma, WNT-activated, NOS, of overlapping lesion of brain	ICDO3
42512508	Solitary fibrous tumor, malignant of spinal meninges	ICDO3
42512519	Atypical teratoid/rhabdoid tumor of pineal gland	ICDO3
42512520	Embryonal tumor with multilayered rosettes with C19MC alteration of brain, NOS	ICDO3
42512543	Myoepithelial carcinoma of meninges, NOS	ICDO3
42512560	Embryonal tumor with multilayered rosettes with C19MC alteration of ventricle, NOS	ICDO3
42512562	Pilomyxoid astrocytoma of cranial nerve, NOS	ICDO3
42512565	Small cell sarcoma of pituitary gland	ICDO3
42512573	Medulloblastoma, WNT-activated, NOS, of brain, NOS	ICDO3
42512580	Pilomyxoid astrocytoma of occipital lobe	ICDO3
42512595	Diffuse midline glioma, H3 K27M-mutant of spinal cord	ICDO3
42512615	Medulloblastoma, non-WNT/non-SHH of spinal cord	ICDO3
42512631	Ependymoma, RELA fusion positive of brain stem	ICDO3
42512635	Ependymoma, RELA fusion positive of olfactory nerve	ICDO3
42512637	Medulloblastoma, non-WNT/non-SHH of cranial nerve, NOS	ICDO3
42512640	Ependymoma, RELA fusion positive of occipital lobe	ICDO3
42512654	Myoepithelial carcinoma of pineal gland	ICDO3
42512686	Diffuse midline glioma, H3 K27M-mutant of cranial nerve, NOS	ICDO3
42512695	Medulloblastoma, non-WNT/non-SHH of brain, NOS	ICDO3
42512729	Medulloblastoma, non-WNT/non-SHH of ventricle, NOS	ICDO3
42512734	Papillary tumor of pineal region of pineal gland	ICDO3
42512736	Medulloblastoma, SHH-activated and TP53-mutant of optic nerve	ICDO3
42512737	Medulloblastoma, SHH-activated and TP53-mutant of cranial nerve, NOS	ICDO3
42512744	Ependymoma, RELA fusion positive of overlapping lesion of brain	ICDO3
42512751	Glioblastoma, IDH-mutant of spinal cord	ICDO3
42512757	Medulloblastoma, non-WNT/non-SHH of occipital lobe	ICDO3
42512766	Medulloblastoma, WNT-activated, NOS, of brain stem	ICDO3
42512770	Medulloblastoma, WNT-activated, NOS, of cerebellum, NOS	ICDO3
42512786	Pilomyxoid astrocytoma of parietal lobe	ICDO3
42512811	Embryonal tumor with multilayered rosettes with C19MC alteration of overlapping lesion of brain	ICDO3
42512812	Medulloblastoma, WNT-activated, NOS, of cerebrum	ICDO3
42512814	Embryonal tumor with multilayered rosettes with C19MC alteration of acoustic nerve	ICDO3
42512824	Diffuse midline glioma, H3 K27M-mutant of cerebrum	ICDO3
42512840	Medulloblastoma, SHH-activated and TP53-mutant of overlapping lesion of brain	ICDO3
42512858	Medulloblastoma, SHH-activated and TP53-mutant of frontal lobe	ICDO3
42512864	Myxoid liposarcoma of occipital lobe	ICDO3
42512873	Pilomyxoid astrocytoma of cerebrum	ICDO3
42512892	Germ cell tumor, nonseminomatous of frontal lobe	ICDO3
42512902	Medulloblastoma, WNT-activated, NOS, of parietal lobe	ICDO3
42512907	Medulloblastoma, WNT-activated, NOS, of optic nerve	ICDO3
42512908	Ependymoma, RELA fusion positive of cerebellum, NOS	ICDO3
42512917	Pilomyxoid astrocytoma of frontal lobe	ICDO3
42512925	Medulloblastoma, SHH-activated and TP53-mutant of cerebellum, NOS	ICDO3
42512932	Ependymoma, RELA fusion positive of ventricle, NOS	ICDO3
42512953	Embryonal rhabdomyosarcoma, NOS, of spinal cord	ICDO3
42512967	Giant cell sarcoma of cerebellum, NOS	ICDO3
42536762	Primary ganglioneuroblastoma of brain	SNOMED
42538692	Astroblastoma of brain	SNOMED
44498969	Malignant melanoma, NOS, of frontal lobe	ICDO3
44498983	Ependymoma, anaplastic of occipital lobe	ICDO3
44498984	Astrocytoma, NOS, of ventricle, NOS	ICDO3
44498986	Oligodendroglioma, anaplastic, NOS, of parietal lobe	ICDO3
44498987	CNS embryonal tumor, NOS, of brain, NOS	ICDO3
44498988	Neuroblastoma, NOS, of cerebrum	ICDO3
44498991	Malignant peripheral nerve sheath tumor, NOS, of frontal lobe	ICDO3
44499406	Malignant peripheral nerve sheath tumor, NOS, of cranial nerve, NOS	ICDO3
44499466	Gliomatosis cerebri of brain, NOS	ICDO3
44499530	Mixed germ cell tumor of pituitary gland	ICDO3
44499572	Fibrosarcoma, NOS, of temporal lobe	ICDO3
44499575	Rhabdoid tumor, NOS, of brain, NOS	ICDO3
44499577	Germinoma of cerebrum	ICDO3
44499586	Chondrosarcoma, NOS, of frontal lobe	ICDO3
44499587	Gliosarcoma of frontal lobe	ICDO3
44499588	Desmoplastic nodular medulloblastoma of cerebellum, NOS	ICDO3
44499599	Chordoma, NOS, of pituitary gland	ICDO3
44499600	Glioma, malignant of optic nerve	ICDO3
44499601	Gliomatosis cerebri of temporal lobe	ICDO3
44499603	Fibrillary astrocytoma of temporal lobe	ICDO3
44499656	Sarcoma, NOS, of optic nerve	ICDO3
44499660	Dysgerminoma of pineal gland	ICDO3
44499664	Glioblastoma, NOS, of cerebrum	ICDO3
44499665	CNS embryonal tumor, NOS, of cerebellum, NOS	ICDO3
44499666	Malignant peripheral nerve sheath tumor, NOS, of spinal cord	ICDO3
44499698	Oligoastrocytoma, NOS, of frontal lobe	ICDO3
44499772	Papillary ependymoma of ventricle, NOS	ICDO3
44499773	Pleomorphic xanthoastrocytoma, NOS, of frontal lobe	ICDO3
44499774	Neuroblastoma, NOS, of brain, NOS	ICDO3
44499841	Protoplasmic astrocytoma of frontal lobe	ICDO3
44499843	Pleomorphic xanthoastrocytoma, NOS, of parietal lobe	ICDO3
44499905	Sarcoma, NOS, of brain, NOS	ICDO3
44499909	Germinoma of pituitary gland	ICDO3
44499912	Chondrosarcoma, NOS, of brain, NOS	ICDO3
44499913	Oligodendroglioma, anaplastic, NOS, of temporal lobe	ICDO3
44499927	Epithelioid cell melanoma of brain, NOS	ICDO3
44499934	Glioblastoma, NOS, of ventricle, NOS	ICDO3
44499935	Oligodendroglioma, anaplastic, NOS, of brain, NOS	ICDO3
44499985	Ependymoma, anaplastic of cerebrum	ICDO3
44499986	Oligodendroglioma, anaplastic, NOS, of frontal lobe	ICDO3
44499988	Ganglioglioma, anaplastic of brain, NOS	ICDO3
44500096	Oligoastrocytoma, NOS, of parietal lobe	ICDO3
44500097	Astroblastoma of frontal lobe	ICDO3
44500098	Glioblastoma, NOS, of cerebellum, NOS	ICDO3
44500099	CNS embryonal tumor, NOS, of frontal lobe	ICDO3
44500102	Atypical teratoid/rhabdoid tumor of parietal lobe	ICDO3
44500168	Chordoma, NOS, of brain stem	ICDO3
44500169	Ependymoma, NOS, of cranial nerve, NOS	ICDO3
44500170	Astrocytoma, NOS, of brain, NOS	ICDO3
44500171	Large cell medulloblastoma of brain, NOS	ICDO3
44500214	Rhabdoid tumor, NOS, of spinal meninges	ICDO3
44500217	Synovial sarcoma, spindle cell of spinal cord	ICDO3
44500218	Gemistocytic astrocytoma, NOS, of frontal lobe	ICDO3
44500262	Malignant melanoma, NOS, of occipital lobe	ICDO3
44500274	CNS embryonal tumor, NOS, of brain stem	ICDO3
44500275	Neuroblastoma, NOS, of meninges, NOS	ICDO3
44500319	Neuroblastoma, NOS, of cranial nerve, NOS	ICDO3
44500321	Atypical teratoid/rhabdoid tumor of cerebellum, NOS	ICDO3
44500384	Papillary ependymoma of brain, NOS	ICDO3
44500385	Medulloblastoma, NOS, of cerebrum	ICDO3
44500386	Desmoplastic nodular medulloblastoma of brain, NOS	ICDO3
44500387	Large cell medulloblastoma of brain stem	ICDO3
44500526	Astrocytoma, anaplastic, NOS, of cerebrum	ICDO3
44500527	Gliosarcoma of brain, NOS	ICDO3
44500530	Atypical teratoid/rhabdoid tumor of cerebrum	ICDO3
44500554	Fibrillary astrocytoma of occipital lobe	ICDO3
44500555	Pleomorphic xanthoastrocytoma, NOS, of occipital lobe	ICDO3
44500556	Oligodendroglioma, NOS, of frontal lobe	ICDO3
44500619	CNS embryonal tumor, NOS, of cerebrum	ICDO3
44500620	Ganglioglioma, anaplastic of parietal lobe	ICDO3
44500669	Ependymoma, anaplastic of frontal lobe	ICDO3
44500696	Ependymoma, NOS, of occipital lobe	ICDO3
44500699	CNS embryonal tumor, NOS, of pineal gland	ICDO3
44500754	Large cell medulloblastoma of cerebellum, NOS	ICDO3
44500755	Ganglioglioma, anaplastic of frontal lobe	ICDO3
44500813	Germ cell tumor, nonseminomatous of ventricle, NOS	ICDO3
44500821	Ependymoma, anaplastic of temporal lobe	ICDO3
44500822	Fibrillary astrocytoma of cerebrum	ICDO3
44500823	Fibrillary astrocytoma of frontal lobe	ICDO3
44500904	Ependymoma, NOS, of frontal lobe	ICDO3
44500905	Ependymoma, anaplastic of brain, NOS	ICDO3
44500906	Gliosarcoma of temporal lobe	ICDO3
44500907	Oligodendroglioma, anaplastic, NOS, of cerebrum	ICDO3
44500953	Oligoastrocytoma, NOS, of cerebrum	ICDO3
44501040	Giant cell glioblastoma of temporal lobe	ICDO3
44501097	Malignant melanoma, NOS, of pineal gland	ICDO3
44501105	Mesenchymal chondrosarcoma of parietal lobe	ICDO3
44501106	Ependymoma, anaplastic of ventricle, NOS	ICDO3
44501107	Astrocytoma, anaplastic, NOS, of brain, NOS	ICDO3
44501108	Fibrillary astrocytoma of spinal cord	ICDO3
44501154	Rhabdoid tumor, NOS, of spinal cord	ICDO3
44501157	Ependymoma, anaplastic of spinal cord	ICDO3
44501158	Medullomyoblastoma of cerebellum, NOS	ICDO3
44501233	Yolk sac tumor, NOS, of pineal gland	ICDO3
44501235	Chordoma, NOS, of pineal gland	ICDO3
44501236	Ependymoma, NOS, of parietal lobe	ICDO3
44501237	Glioblastoma, NOS, of occipital lobe	ICDO3
44501282	Malignant melanoma, NOS, of spinal cord	ICDO3
44501292	Meningioma, malignant of spinal meninges	ICDO3
44501313	Giant cell glioblastoma of frontal lobe	ICDO3
44501358	Glomus tumor, malignant of spinal cord	ICDO3
44501374	Chordoma, NOS, of spinal cord	ICDO3
44501375	Chondroid chordoma of optic nerve	ICDO3
44501376	Gemistocytic astrocytoma, NOS, of parietal lobe	ICDO3
44501430	Oligoastrocytoma, NOS, of temporal lobe	ICDO3
44501431	CNS embryonal tumor, NOS, of parietal lobe	ICDO3
44501455	Ependymoma, NOS, of cerebellum, NOS	ICDO3
44501545	Osteosarcoma, NOS, of brain stem	ICDO3
44501587	Paraganglioma, NOS, of spinal cord	ICDO3
44501598	Ependymoma, NOS, of spinal meninges	ICDO3
44501599	Astrocytoma, NOS, of parietal lobe	ICDO3
44501600	Pleomorphic xanthoastrocytoma, NOS, of brain, NOS	ICDO3
44501601	Glioblastoma, NOS, of parietal lobe	ICDO3
44501674	Fibrillary astrocytoma of brain stem	ICDO3
44501679	Meningioma, malignant of cerebellum, NOS	ICDO3
44501748	Chordoma, NOS, of occipital lobe	ICDO3
44501749	Giant cell glioblastoma of occipital lobe	ICDO3
44501750	CNS embryonal tumor, NOS, of temporal lobe	ICDO3
44501751	Atypical teratoid/rhabdoid tumor of spinal cord	ICDO3
44501864	Gliosarcoma of cerebrum	ICDO3
44501865	Medulloblastoma, NOS, of brain stem	ICDO3
44501908	Germinoma of brain stem	ICDO3
44501985	Pleomorphic xanthoastrocytoma, NOS, of temporal lobe	ICDO3
44502057	Medulloblastoma, NOS, of ventricle, NOS	ICDO3
44502058	CNS embryonal tumor, NOS, of ventricle, NOS	ICDO3
44502059	Ganglioneuroblastoma of brain, NOS	ICDO3
44502134	Astrocytoma, anaplastic, NOS, of frontal lobe	ICDO3
44502137	Papillary meningioma of meninges, NOS	ICDO3
44502188	Mixed germ cell tumor of pineal gland	ICDO3
44502192	Fibrillary astrocytoma of parietal lobe	ICDO3
44502193	Neuroepithelioma, NOS, of temporal lobe	ICDO3
44502252	Mixed germ cell tumor of brain, NOS	ICDO3
44502255	Astrocytoma, anaplastic, NOS, of temporal lobe	ICDO3
44502304	Astrocytoma, NOS, of temporal lobe	ICDO3
44502306	Meningioma, malignant of frontal lobe	ICDO3
44502356	Ependymoma, anaplastic of cerebellum, NOS	ICDO3
44502357	Gemistocytic astrocytoma, NOS, of brain, NOS	ICDO3
44502358	Pleomorphic xanthoastrocytoma, NOS, of ventricle, NOS	ICDO3
44502360	Glioblastoma, NOS, of brain stem	ICDO3
44502361	Oligodendroglioma, anaplastic, NOS, of occipital lobe	ICDO3
44502409	Germinoma of pineal gland	ICDO3
44502412	Ependymoma, NOS, of ventricle, NOS	ICDO3
44502414	Astrocytoma, NOS, of occipital lobe	ICDO3
44502415	Astrocytoma, anaplastic, NOS, of parietal lobe	ICDO3
44502416	CNS embryonal tumor, NOS, of occipital lobe	ICDO3
44502486	Fibrillary astrocytoma of ventricle, NOS	ICDO3
44502488	Oligodendroglioma, NOS, of temporal lobe	ICDO3
44502489	Oligodendroglioma, NOS, of cerebellum, NOS	ICDO3
44502528	Adenocarcinoma, NOS, of pituitary gland	ICDO3
44502578	Malignant melanoma, NOS, of parietal lobe	ICDO3
44502584	Myxoid chondrosarcoma of brain, NOS	ICDO3
44502585	Choroid plexus carcinoma of ventricle, NOS	ICDO3
44502586	Oligodendroglioma, NOS, of parietal lobe	ICDO3
44502587	Papillary meningioma of cerebral meninges	ICDO3
44502652	Germinoma of frontal lobe	ICDO3
44502658	Atypical teratoid/rhabdoid tumor of brain, NOS	ICDO3
44502724	Leiomyosarcoma, NOS, of spinal cord	ICDO3
44502736	Myxoid chondrosarcoma of ventricle, NOS	ICDO3
44502738	Chordoma, NOS, of cerebrum	ICDO3
44502739	Glioma, malignant of temporal lobe	ICDO3
44502740	Astrocytoma, anaplastic, NOS, of brain stem	ICDO3
44502741	Gemistocytic astrocytoma, NOS, of cerebrum	ICDO3
44502787	Malignant melanoma, NOS, of brain, NOS	ICDO3
44502797	Astrocytoma, NOS, of frontal lobe	ICDO3
44502840	Glioma, malignant of parietal lobe	ICDO3
44502841	Oligoastrocytoma, NOS, of cerebellum, NOS	ICDO3
44502842	Ependymoma, anaplastic of brain stem	ICDO3
44502843	Fibrillary astrocytoma of cerebellum, NOS	ICDO3
44502844	CNS embryonal tumor, NOS, of spinal cord	ICDO3
44502900	Glioblastoma, NOS, of temporal lobe	ICDO3
44502901	Ganglioglioma, anaplastic of temporal lobe	ICDO3
44502902	Atypical teratoid/rhabdoid tumor of frontal lobe	ICDO3
44502974	Germ cell tumor, nonseminomatous of pineal gland	ICDO3
44502975	Teratoma, malignant, NOS, of brain, NOS	ICDO3
44502976	Glioma, malignant of ventricle, NOS	ICDO3
44502977	Astrocytoma, anaplastic, NOS, of cerebellum, NOS	ICDO3
44503046	Germinoma of brain, NOS	ICDO3
44503050	Protoplasmic astrocytoma of temporal lobe	ICDO3
44503116	Glioma, malignant of frontal lobe	ICDO3
44503117	Oligoastrocytoma, NOS, of brain, NOS	ICDO3
44503118	Ependymoma, anaplastic of parietal lobe	ICDO3
44503119	Astrocytoma, anaplastic, NOS, of occipital lobe	ICDO3
44503120	Giant cell glioblastoma of parietal lobe	ICDO3
44503163	Sarcoma, NOS, of parietal lobe	ICDO3
44503173	Teratoma, malignant, NOS, of pineal gland	ICDO3
44503178	Chordoma, NOS, of brain, NOS	ICDO3
44503180	Pleomorphic xanthoastrocytoma, NOS, of cerebellum, NOS	ICDO3
44503181	Atypical teratoid/rhabdoid tumor of brain stem	ICDO3
44503335	Astrocytoma, NOS, of spinal cord	ICDO3
44503352	Astrocytoma, NOS, of optic nerve	ICDO3
44503486	Astrocytoma, NOS, of cerebellum, NOS	ICDO3
44503502	Glioma, malignant of brain, NOS	ICDO3
44503503	Ependymoma, NOS, of brain, NOS	ICDO3
44503515	Germinoma of ventricle, NOS	ICDO3
44503569	Glioma, malignant of occipital lobe	ICDO3
44503571	Gliosarcoma of parietal lobe	ICDO3
44782471	Supratentorial primitive neuroectodermal tumor	SNOMED
44783592	Classic medulloblastoma	SNOMED
45766300	Malignant optic glioma of adulthood	SNOMED

## Sheet: breast
Concept ID	Concept Name	Vocabulary
133711	Overlapping malignant neoplasm of female breast	SNOMED
135489	Primary malignant neoplasm of male breast	SNOMED
137809	Primary malignant neoplasm of female breast	SNOMED
432263	Primary malignant neoplasm of lower inner quadrant of female breast	SNOMED
432845	Primary malignant neoplasm of central portion of female breast	SNOMED
433148	Primary malignant neoplasm of areola of female breast	SNOMED
436050	Primary malignant neoplasm of areola of male breast	SNOMED
436353	Primary malignant neoplasm of upper outer quadrant of female breast	SNOMED
440956	Primary malignant neoplasm of upper inner quadrant of female breast	SNOMED
441513	Primary malignant neoplasm of axillary tail of breast	SNOMED
441515	Primary malignant neoplasm of lower outer quadrant of female breast	SNOMED
442126	Primary malignant neoplasm of nipple of male breast	SNOMED
442127	Primary malignant neoplasm of nipple of female breast	SNOMED
759932	Infiltrating duct carcinoma of left female breast	SNOMED
759933	Infiltrating duct carcinoma of right female breast	SNOMED
761170	Infiltrating duct carcinoma of bilateral female breasts	SNOMED
765123	Primary malignant neoplasm of female right breast	SNOMED
1553390	Mucoepidermoid carcinoma of breast, NOS	ICDO3
1553463	Carcinoma, diffuse type of breast, NOS	ICDO3
3655521	Adenocarcinoma of breast	SNOMED
4003684	Overlapping malignant neoplasm of male breast	SNOMED
4080865	Infiltrating lobular carcinoma of breast	SNOMED
4089865	Malignant melanoma of breast	SNOMED
4091464	Malignant neoplasm of nipple and areola of female breast	SNOMED
4091465	Malignant neoplasm of upper-outer quadrant of female breast	SNOMED
4091466	Malignant neoplasm of lower-outer quadrant of female breast	SNOMED
4091467	Malignant neoplasm of axillary tail of female breast	SNOMED
4091469	Malignant neoplasm of nipple and areola of male breast	SNOMED
4091471	Malignant neoplasm of ectopic site of male breast	SNOMED
4092511	Malignant neoplasm of central part of female breast	SNOMED
4092512	Malignant neoplasm of upper-inner quadrant of female breast	SNOMED
4092513	Malignant neoplasm of overlapping sites of breast	SNOMED
4095740	Malignant neoplasm of lower-inner quadrant of female breast	SNOMED
4095741	Malignant neoplasm of ectopic site of female breast	SNOMED
4110861	Familial cancer of breast	SNOMED
4112073	Scirrhous carcinoma of breast	SNOMED
4112074	Inflammatory carcinoma of breast	SNOMED
4112853	Malignant tumor of breast	SNOMED
4112854	Malignant phyllodes tumor of breast	SNOMED
4113637	Carcinoma of breast - lower, inner quadrant	SNOMED
4113638	Carcinoma of breast - axillary tail	SNOMED
4116071	Carcinoma of breast	SNOMED
4117850	Carcinoma of breast - upper, inner quadrant	SNOMED
4117851	Carcinoma of upper outer quadrant of breast	SNOMED
4117852	Carcinoma breast - lower, outer quadrant	SNOMED
4142116	HER2-positive carcinoma of breast	SNOMED
4155292	Malignant neoplasm of axillary tail of breast	SNOMED
4157332	Malignant neoplasm of female breast	SNOMED
4157447	Malignant neoplasm of male breast	SNOMED
4157448	Carcinoma of male breast	SNOMED
4158563	Primary malignant neoplasm of upper inner quadrant of breast	SNOMED
4160780	Malignant neoplasm of upper outer quadrant of breast	SNOMED
4162253	Primary malignant neoplasm of breast	SNOMED
4175531	Sarcoma of breast	SNOMED
4184597	Paget's disease and intraductal carcinoma of breast	SNOMED
4187848	Malignant neoplasm of lower outer quadrant of breast	SNOMED
4187849	Malignant neoplasm of upper inner quadrant of breast	SNOMED
4187850	Primary malignant neoplasm of upper outer quadrant of breast	SNOMED
4187851	Primary malignant neoplasm of lower inner quadrant of breast	SNOMED
4188544	Malignant neoplasm of lower inner quadrant of breast	SNOMED
4188545	Primary malignant neoplasm of lower outer quadrant of breast	SNOMED
4216891	Hormone receptor positive malignant neoplasm of breast	SNOMED
4220365	Paget's disease and infiltrating duct carcinoma of breast	SNOMED
4237178	Infiltrating duct carcinoma of breast	SNOMED
4246036	Primary malignant neoplasm of ectopic female breast tissue	SNOMED
4246810	Primary malignant neoplasm of ectopic male breast tissue	SNOMED
4301516	Paget's disease of nipple	SNOMED
4308306	Infiltrating ductal carcinoma of breast, stage 1	SNOMED
4310721	Infiltrating ductal carcinoma of breast, stage 4	SNOMED
4310988	Infiltrating ductal carcinoma of breast, stage 2	SNOMED
4313043	Infiltrating ductal carcinoma of breast, stage 3	SNOMED
4330242	Human epidermal growth factor 2 negative carcinoma of breast	SNOMED
4337106	Malignant phyllodes tumor	SNOMED
35622134	Metaplastic carcinoma of breast	SNOMED
36402476	Papillary carcinoma, metastatic site of upper-outer quadrant of breast	ICDO3
36402560	Papillary carcinoma, metastatic site of lower-outer quadrant of breast	ICDO3
36402607	Myofibroblastic sarcoma of upper-inner quadrant of breast	ICDO3
36402624	Papillary carcinoma, metastatic site of central portion of breast	ICDO3
36402995	Invasive micropapillary carcinoma of breast of overlapping lesion of breast	ICDO3
36402998	Invasive micropapillary carcinoma of breast of lower-inner quadrant of breast	ICDO3
36403000	Invasive micropapillary carcinoma of breast of breast, NOS	ICDO3
36403015	Invasive micropapillary carcinoma of breast of lower-outer quadrant of breast	ICDO3
36403018	Invasive micropapillary carcinoma of breast of upper-outer quadrant of breast	ICDO3
36403021	Invasive micropapillary carcinoma of breast of central portion of breast	ICDO3
36403045	Invasive micropapillary carcinoma of breast of upper-inner quadrant of breast	ICDO3
36517160	Small cell carcinoma, fusiform cell of central portion of breast	ICDO3
36517161	Acinar cell cystadenocarcinoma of axillary tail of breast	ICDO3
36517170	Squamous cell carcinoma with horn formation of axillary tail of breast	ICDO3
36517460	Mucin-producing adenocarcinoma of nipple	ICDO3
36517509	Malignant tumor, clear cell type of nipple	ICDO3
36517511	Adenocarcinoma with cartilaginous and osseous metaplasia of upper-outer quadrant of breast	ICDO3
36517515	Mucinous cystadenocarcinoma, NOS, of nipple	ICDO3
36517529	Basal cell adenocarcinoma of upper-outer quadrant of breast	ICDO3
36517575	Trabecular adenocarcinoma of axillary tail of breast	ICDO3
36517616	Sebaceous carcinoma of upper-outer quadrant of breast	ICDO3
36517713	Alveolar soft part sarcoma of overlapping lesion of breast	ICDO3
36517736	Spindle cell sarcoma of overlapping lesion of breast	ICDO3
36517781	Malignant tumor, clear cell type of axillary tail of breast	ICDO3
36517791	Polymorphous adenocarcinoma of overlapping lesion of breast	ICDO3
36517806	Hemangiosarcoma of nipple	ICDO3
36517816	Dedifferentiated liposarcoma of upper-inner quadrant of breast	ICDO3
36517852	Oxyphilic adenocarcinoma of overlapping lesion of breast	ICDO3
36517860	Large cell carcinoma, NOS, of upper-inner quadrant of breast	ICDO3
36517865	Squamous cell carcinoma, NOS, of upper-inner quadrant of breast	ICDO3
36517946	Embryonal sarcoma of lower-outer quadrant of breast	ICDO3
36517972	Alveolar adenocarcinoma of upper-outer quadrant of breast	ICDO3
36517986	Rhabdomyosarcoma, NOS, of central portion of breast	ICDO3
36517996	Basal cell adenocarcinoma of nipple	ICDO3
36518002	Duct carcinoma, desmoplastic type of nipple	ICDO3
36518015	Small cell sarcoma of overlapping lesion of breast	ICDO3
36518019	Mucin-producing adenocarcinoma of breast, NOS	ICDO3
36518026	Rhabdomyosarcoma, NOS, of upper-outer quadrant of breast	ICDO3
36518059	Epithelial-myoepithelial carcinoma of breast, NOS	ICDO3
36518080	Mixed liposarcoma of upper-inner quadrant of breast	ICDO3
36518120	Oxyphilic adenocarcinoma of axillary tail of breast	ICDO3
36518133	Superficial spreading adenocarcinoma of breast, NOS	ICDO3
36518149	Undifferentiated sarcoma of lower-outer quadrant of breast	ICDO3
36518182	Leiomyosarcoma, NOS, of axillary tail of breast	ICDO3
36518199	Spindle cell sarcoma of breast, NOS	ICDO3
36518232	Stromal sarcoma, NOS, of axillary tail of breast	ICDO3
36518251	Leiomyosarcoma, NOS, of lower-outer quadrant of breast	ICDO3
36518332	Infiltrating ductular carcinoma of nipple	ICDO3
36518379	Myosarcoma of lower-outer quadrant of breast	ICDO3
36518395	Fibrosarcoma, NOS, of lower-inner quadrant of breast	ICDO3
36518567	Desmoplastic small round cell tumor of breast, NOS	ICDO3
36518576	Phyllodes tumor, malignant of nipple	ICDO3
36518732	Sebaceous carcinoma of breast, NOS	ICDO3
36518754	Clear cell adenocarcinoma, NOS, of breast, NOS	ICDO3
36518762	Malignant tumor, small cell type of upper-outer quadrant of breast	ICDO3
36518801	Carcinoma simplex of lower-inner quadrant of breast	ICDO3
36518802	Signet ring cell carcinoma of nipple	ICDO3
36518864	Leiomyosarcoma, NOS, of overlapping lesion of breast	ICDO3
36519042	Squamous cell carcinoma, large cell, nonkeratinizing, NOS, of central portion of breast	ICDO3
36519123	Myxoid leiomyosarcoma of lower-inner quadrant of breast	ICDO3
36519163	Round cell liposarcoma of axillary tail of breast	ICDO3
36519248	Large cell carcinoma, NOS, of overlapping lesion of breast	ICDO3
36519367	Paget disease, mammary of lower-inner quadrant of breast	ICDO3
36519452	Myosarcoma of upper-outer quadrant of breast	ICDO3
36519461	Carcinosarcoma, NOS, of central portion of breast	ICDO3
36519466	Epithelioid leiomyosarcoma of upper-inner quadrant of breast	ICDO3
36519476	Carcinosarcoma, embryonal of upper-outer quadrant of breast	ICDO3
36519482	Small cell carcinoma, fusiform cell of breast, NOS	ICDO3
36519517	Liposarcoma, well differentiated, NOS, of upper-outer quadrant of breast	ICDO3
36519532	Cystadenocarcinoma, NOS, of overlapping lesion of breast	ICDO3
36519648	Squamous cell carcinoma, spindle cell of central portion of breast	ICDO3
36519661	Mesenchymoma, malignant of upper-inner quadrant of breast	ICDO3
36520011	Adenocarcinoma with cartilaginous and osseous metaplasia of lower-outer quadrant of breast	ICDO3
36520106	Rhabdomyosarcoma, NOS, of upper-inner quadrant of breast	ICDO3
36520108	Epithelioid hemangioendothelioma, NOS, of upper-outer quadrant of breast	ICDO3
36520166	Solid carcinoma, NOS, of lower-outer quadrant of breast	ICDO3
36520200	Squamous cell carcinoma, NOS, of nipple	ICDO3
36520230	Intraductal papillary adenocarcinoma with invasion of overlapping lesion of breast	ICDO3
36520234	Epithelioid hemangioendothelioma, NOS, of axillary tail of breast	ICDO3
36520287	Fibroblastic liposarcoma of upper-inner quadrant of breast	ICDO3
36520290	Adenosquamous carcinoma of upper-inner quadrant of breast	ICDO3
36520295	Spindle cell sarcoma of lower-inner quadrant of breast	ICDO3
36520318	Epithelioid sarcoma, NOS, of breast, NOS	ICDO3
36520324	Dedifferentiated liposarcoma of axillary tail of breast	ICDO3
36520334	Glycogen-rich carcinoma of axillary tail of breast	ICDO3
36520348	Squamous cell carcinoma, microinvasive of breast, NOS	ICDO3
36520531	Mixed cell adenocarcinoma of lower-outer quadrant of breast	ICDO3
36520568	Adenocarcinoma with squamous metaplasia of central portion of breast	ICDO3
36520635	Fascial fibrosarcoma of central portion of breast	ICDO3
36520750	Adenocarcinoma in villous adenoma of lower-outer quadrant of breast	ICDO3
36520780	Large cell carcinoma, NOS, of lower-outer quadrant of breast	ICDO3
36520783	Small cell sarcoma of nipple	ICDO3
36520815	Spindle cell sarcoma of lower-outer quadrant of breast	ICDO3
36520865	Alveolar adenocarcinoma of central portion of breast	ICDO3
36520875	Neuroendocrine carcinoma, NOS, of overlapping lesion of breast	ICDO3
36520923	Dedifferentiated liposarcoma of upper-outer quadrant of breast	ICDO3
36520932	Giant cell carcinoma of overlapping lesion of breast	ICDO3
36520959	Encapsulated papillary carcinoma with invasion of overlapping lesion of breast	ICDO3
36521129	Granular cell tumor, malignant of breast, NOS	ICDO3
36521206	Adenocarcinoma with squamous metaplasia of overlapping lesion of breast	ICDO3
36521324	Malignant tumor, small cell type of overlapping lesion of breast	ICDO3
36521363	Carcinosarcoma, embryonal of lower-outer quadrant of breast	ICDO3
36521409	Leiomyosarcoma, NOS, of breast, NOS	ICDO3
36521418	Desmoplastic small round cell tumor of overlapping lesion of breast	ICDO3
36521663	Comedocarcinoma, NOS, of upper-inner quadrant of breast	ICDO3
36521809	Clear cell adenocarcinoma, NOS, of lower-outer quadrant of breast	ICDO3
36521814	Infiltrating lobular mixed with other types of carcinoma of overlapping lesion of breast	ICDO3
36521826	Undifferentiated sarcoma of overlapping lesion of breast	ICDO3
36521879	Basal cell adenocarcinoma of central portion of breast	ICDO3
36522006	Oxyphilic adenocarcinoma of lower-outer quadrant of breast	ICDO3
36522024	Polymorphous adenocarcinoma of central portion of breast	ICDO3
36522135	Solid carcinoma, NOS, of nipple	ICDO3
36522205	Leiomyosarcoma, NOS, of central portion of breast	ICDO3
36522362	Desmoplastic small round cell tumor of central portion of breast	ICDO3
36522382	Glassy cell carcinoma of upper-outer quadrant of breast	ICDO3
36522453	Neuroendocrine carcinoma, NOS, of central portion of breast	ICDO3
36522474	Large cell carcinoma, NOS, of lower-inner quadrant of breast	ICDO3
36522493	Giant cell carcinoma of central portion of breast	ICDO3
36522525	Infantile fibrosarcoma of lower-inner quadrant of breast	ICDO3
36522534	Mucin-producing adenocarcinoma of overlapping lesion of breast	ICDO3
36522597	Intraductal papillary adenocarcinoma with invasion of nipple	ICDO3
36522605	Medullary carcinoma with lymphoid stroma of nipple	ICDO3
36522650	Mucinous cystadenocarcinoma, NOS, of breast, NOS	ICDO3
36522830	Mixed cell adenocarcinoma of axillary tail of breast	ICDO3
36522831	Hemangioendothelioma, malignant of overlapping lesion of breast	ICDO3
36522838	Large cell carcinoma, NOS, of nipple	ICDO3
36522923	Fibrosarcoma, NOS, of axillary tail of breast	ICDO3
36522979	Trabecular adenocarcinoma of upper-inner quadrant of breast	ICDO3
36522987	Liposarcoma, NOS, of upper-outer quadrant of breast	ICDO3
36522989	Carcinosarcoma, embryonal of upper-inner quadrant of breast	ICDO3
36522990	Liposarcoma, well differentiated, NOS, of central portion of breast	ICDO3
36523039	Papillary carcinoma, NOS, of lower-inner quadrant of breast	ICDO3
36523044	Carcinoma simplex of upper-inner quadrant of breast	ICDO3
36523128	Pleomorphic carcinoma of central portion of breast	ICDO3
36523241	Medullary carcinoma, NOS, of upper-inner quadrant of breast	ICDO3
36523298	Hemangiosarcoma of lower-inner quadrant of breast	ICDO3
36523301	Liposarcoma, well differentiated, NOS, of lower-outer quadrant of breast	ICDO3
36523336	Embryonal sarcoma of overlapping lesion of breast	ICDO3
36523366	Squamous cell carcinoma, large cell, nonkeratinizing, NOS, of lower-outer quadrant of breast	ICDO3
36523418	Papillary adenocarcinoma, NOS, of axillary tail of breast	ICDO3
36523456	Dedifferentiated liposarcoma of nipple	ICDO3
36523568	Desmoplastic small round cell tumor of upper-outer quadrant of breast	ICDO3
36523631	Granular cell tumor, malignant of lower-inner quadrant of breast	ICDO3
36523654	Giant cell carcinoma of upper-outer quadrant of breast	ICDO3
36523677	Squamous cell carcinoma with horn formation of lower-inner quadrant of breast	ICDO3
36523687	Polygonal cell carcinoma of lower-inner quadrant of breast	ICDO3
36523688	Verrucous carcinoma, NOS, of nipple	ICDO3
36523701	Carcinoma with osteoclast-like giant cells of lower-inner quadrant of breast	ICDO3
36523820	Infiltrating lobular mixed with other types of carcinoma of axillary tail of breast	ICDO3
36523839	Infantile fibrosarcoma of central portion of breast	ICDO3
36523859	Mesenchymoma, malignant of nipple	ICDO3
36523946	Acinar cell carcinoma of upper-inner quadrant of breast	ICDO3
36523967	Small cell carcinoma, fusiform cell of overlapping lesion of breast	ICDO3
36523976	Mesenchymoma, malignant of overlapping lesion of breast	ICDO3
36523995	Verrucous carcinoma, NOS, of lower-outer quadrant of breast	ICDO3
36523999	Adenosquamous carcinoma of overlapping lesion of breast	ICDO3
36524088	Leiomyosarcoma, NOS, of nipple	ICDO3
36524153	Small cell carcinoma, NOS, of lower-outer quadrant of breast	ICDO3
36524228	Infantile fibrosarcoma of breast, NOS	ICDO3
36524276	Carcinosarcoma, NOS, of breast, NOS	ICDO3
36524341	Polymorphous adenocarcinoma of lower-outer quadrant of breast	ICDO3
36524455	Basal cell adenocarcinoma of lower-inner quadrant of breast	ICDO3
36524477	Mesenchymoma, malignant of lower-outer quadrant of breast	ICDO3
36524556	Mucinous cystadenocarcinoma, NOS, of central portion of breast	ICDO3
36524667	Acinar cell cystadenocarcinoma of breast, NOS	ICDO3
36524679	Fascial fibrosarcoma of axillary tail of breast	ICDO3
36524703	Malignant tumor, giant cell type of overlapping lesion of breast	ICDO3
36524717	Adenoid cystic carcinoma of overlapping lesion of breast	ICDO3
36524742	Glassy cell carcinoma of breast, NOS	ICDO3
36524836	Pseudosarcomatous carcinoma of upper-inner quadrant of breast	ICDO3
36524937	Squamous cell carcinoma, small cell, nonkeratinizing of breast, NOS	ICDO3
36524938	Mucinous cystadenocarcinoma, NOS, of axillary tail of breast	ICDO3
36524955	Duct carcinoma, desmoplastic type of upper-inner quadrant of breast	ICDO3
36524995	Squamous cell carcinoma, spindle cell of lower-outer quadrant of breast	ICDO3
36525023	Myosarcoma of breast, NOS	ICDO3
36525086	Neoplasm, malignant of overlapping lesion of breast	ICDO3
36525217	Squamous cell carcinoma, spindle cell of upper-outer quadrant of breast	ICDO3
36525225	Tumor cells, malignant of central portion of breast	ICDO3
36525331	Signet ring cell carcinoma of lower-inner quadrant of breast	ICDO3
36525372	Epithelioma, malignant of upper-inner quadrant of breast	ICDO3
36525405	Adenocarcinoma with cartilaginous and osseous metaplasia of overlapping lesion of breast	ICDO3
36525506	Squamous cell carcinoma, small cell, nonkeratinizing of axillary tail of breast	ICDO3
36525518	Verrucous carcinoma, NOS, of central portion of breast	ICDO3
36525619	Superficial spreading adenocarcinoma of upper-inner quadrant of breast	ICDO3
36525641	Epithelioid leiomyosarcoma of nipple	ICDO3
36525676	Epithelioid sarcoma, NOS, of nipple	ICDO3
36525707	Myxofibrosarcoma of nipple	ICDO3
36525822	Malignant tumor, small cell type of lower-inner quadrant of breast	ICDO3
36525967	Granular cell tumor, malignant of axillary tail of breast	ICDO3
36526057	Oxyphilic adenocarcinoma of lower-inner quadrant of breast	ICDO3
36526076	Mucinous cystadenocarcinoma, NOS, of upper-outer quadrant of breast	ICDO3
36526082	Superficial spreading adenocarcinoma of lower-outer quadrant of breast	ICDO3
36526087	Myxoid leiomyosarcoma of upper-inner quadrant of breast	ICDO3
36526097	Dedifferentiated liposarcoma of central portion of breast	ICDO3
36526286	Malignant tumor, clear cell type of lower-outer quadrant of breast	ICDO3
36526309	Hemangioendothelioma, malignant of upper-inner quadrant of breast	ICDO3
36526572	Sebaceous carcinoma of upper-inner quadrant of breast	ICDO3
36526578	Infantile fibrosarcoma of upper-inner quadrant of breast	ICDO3
36526585	Polygonal cell carcinoma of nipple	ICDO3
36526667	Adenocarcinoma with apocrine metaplasia of upper-outer quadrant of breast	ICDO3
36526784	Oxyphilic adenocarcinoma of upper-outer quadrant of breast	ICDO3
36526872	Adenocarcinoma with apocrine metaplasia of lower-outer quadrant of breast	ICDO3
36526932	Squamous cell carcinoma, adenoid of lower-outer quadrant of breast	ICDO3
36526940	Hemangioendothelioma, malignant of axillary tail of breast	ICDO3
36526963	Apocrine adenocarcinoma of axillary tail of breast	ICDO3
36527079	Polymorphous adenocarcinoma of lower-inner quadrant of breast	ICDO3
36527105	Papillary squamous cell carcinoma of axillary tail of breast	ICDO3
36527144	Mixed cell adenocarcinoma of overlapping lesion of breast	ICDO3
36527177	Round cell liposarcoma of nipple	ICDO3
36527189	Round cell liposarcoma of lower-outer quadrant of breast	ICDO3
36527204	Adenocarcinoma with cartilaginous and osseous metaplasia of breast, NOS	ICDO3
36527249	Polygonal cell carcinoma of upper-inner quadrant of breast	ICDO3
36527310	Granular cell tumor, malignant of central portion of breast	ICDO3
36527381	Trabecular adenocarcinoma of central portion of breast	ICDO3
36527416	Epithelioma, malignant of upper-outer quadrant of breast	ICDO3
36527646	Mucinous cystadenocarcinoma, NOS, of lower-inner quadrant of breast	ICDO3
36527665	Solitary fibrous tumor, malignant of axillary tail of breast	ICDO3
36527755	Carcinoma with osteoclast-like giant cells of overlapping lesion of breast	ICDO3
36527762	Myxoid leiomyosarcoma of overlapping lesion of breast	ICDO3
36527783	Mixed liposarcoma of breast, NOS	ICDO3
36527956	Sebaceous carcinoma of lower-inner quadrant of breast	ICDO3
36528036	Alveolar soft part sarcoma of upper-outer quadrant of breast	ICDO3
36528060	Liposarcoma, well differentiated, NOS, of lower-inner quadrant of breast	ICDO3
36528242	Small cell carcinoma, NOS, of lower-inner quadrant of breast	ICDO3
36528268	Acinar cell carcinoma of overlapping lesion of breast	ICDO3
36528296	Acinar cell carcinoma of lower-inner quadrant of breast	ICDO3
36528339	Adenoid cystic carcinoma of breast, NOS	ICDO3
36528424	Myxoid liposarcoma of lower-outer quadrant of breast	ICDO3
36528514	Sarcoma, NOS, of axillary tail of breast	ICDO3
36528520	Fibrosarcoma, NOS, of nipple	ICDO3
36528580	Duct carcinoma, desmoplastic type of central portion of breast	ICDO3
36528584	Infiltrating ductular carcinoma of central portion of breast	ICDO3
36528591	Malignant tumor, spindle cell type of axillary tail of breast	ICDO3
36528635	Infiltrating lobular mixed with other types of carcinoma of nipple	ICDO3
36528664	Giant cell and spindle cell carcinoma of axillary tail of breast	ICDO3
36528684	Acinar cell cystadenocarcinoma of upper-inner quadrant of breast	ICDO3
36528685	Lipid-rich carcinoma of nipple	ICDO3
36528697	Giant cell sarcoma of lower-inner quadrant of breast	ICDO3
36528705	Dedifferentiated liposarcoma of breast, NOS	ICDO3
36528748	Stromal sarcoma, NOS, of overlapping lesion of breast	ICDO3
36528830	Round cell liposarcoma of lower-inner quadrant of breast	ICDO3
36528936	Embryonal sarcoma of lower-inner quadrant of breast	ICDO3
36529026	Large cell carcinoma, NOS, of central portion of breast	ICDO3
36529041	Papillary squamous cell carcinoma of upper-inner quadrant of breast	ICDO3
36529053	Adenosquamous carcinoma of breast, NOS	ICDO3
36529114	Mucin-producing adenocarcinoma of central portion of breast	ICDO3
36529125	Round cell liposarcoma of breast, NOS	ICDO3
36529158	Liposarcoma, NOS, of lower-inner quadrant of breast	ICDO3
36529278	Medullary carcinoma, NOS, of lower-outer quadrant of breast	ICDO3
36529298	Myoepithelial carcinoma of lower-outer quadrant of breast	ICDO3
36529340	Myosarcoma of overlapping lesion of breast	ICDO3
36529381	Neuroendocrine carcinoma, NOS, of axillary tail of breast	ICDO3
36529409	Mixed cell adenocarcinoma of breast, NOS	ICDO3
36529416	Liposarcoma, well differentiated, NOS, of upper-inner quadrant of breast	ICDO3
36529460	Pleomorphic liposarcoma of overlapping lesion of breast	ICDO3
36529489	Infantile fibrosarcoma of axillary tail of breast	ICDO3
36529555	Small cell sarcoma of axillary tail of breast	ICDO3
36529597	Squamous cell carcinoma, large cell, nonkeratinizing, NOS, of upper-inner quadrant of breast	ICDO3
36529672	Small cell sarcoma of lower-inner quadrant of breast	ICDO3
36529768	Clear cell adenocarcinoma, NOS, of lower-inner quadrant of breast	ICDO3
36529833	Papillary squamous cell carcinoma of upper-outer quadrant of breast	ICDO3
36529963	Medullary carcinoma with lymphoid stroma of breast, NOS	ICDO3
36530207	Pleomorphic carcinoma of upper-inner quadrant of breast	ICDO3
36530311	Hemangiosarcoma of axillary tail of breast	ICDO3
36530333	Papillary squamous cell carcinoma of lower-outer quadrant of breast	ICDO3
36530347	Malignant tumor, clear cell type of breast, NOS	ICDO3
36530382	Malignant tumor, spindle cell type of central portion of breast	ICDO3
36530384	Solitary fibrous tumor, malignant of breast, NOS	ICDO3
36530388	Myxoid liposarcoma of nipple	ICDO3
36530409	Secretory carcinoma of nipple	ICDO3
36530435	Squamous cell carcinoma, keratinizing, NOS, of nipple	ICDO3
36530498	Glassy cell carcinoma of nipple	ICDO3
36530629	Squamous cell carcinoma, keratinizing, NOS, of axillary tail of breast	ICDO3
36530716	Desmoplastic small round cell tumor of lower-inner quadrant of breast	ICDO3
36530728	Clear cell adenocarcinoma, NOS, of upper-inner quadrant of breast	ICDO3
36530730	Adenocarcinoma in villous adenoma of breast, NOS	ICDO3
36530779	Carcinoma simplex of central portion of breast	ICDO3
36530836	Adenocarcinoma with mixed subtypes of axillary tail of breast	ICDO3
36530938	Liposarcoma, NOS, of lower-outer quadrant of breast	ICDO3
36530947	Angiomyosarcoma of upper-inner quadrant of breast	ICDO3
36531090	Polymorphous adenocarcinoma of nipple	ICDO3
36531101	Mucinous adenocarcinoma of overlapping lesion of breast	ICDO3
36531173	Undifferentiated sarcoma of upper-outer quadrant of breast	ICDO3
36531282	Giant cell and spindle cell carcinoma of lower-inner quadrant of breast	ICDO3
36531301	Alveolar adenocarcinoma of breast, NOS	ICDO3
36531354	Carcinoma with osteoclast-like giant cells of nipple	ICDO3
36531399	Large cell carcinoma with rhabdoid phenotype of breast, NOS	ICDO3
36531418	Polymorphous adenocarcinoma of upper-inner quadrant of breast	ICDO3
36531426	Rhabdomyosarcoma, NOS, of nipple	ICDO3
36531430	Malignant tumor, giant cell type of lower-outer quadrant of breast	ICDO3
36531444	Malignant tumor, clear cell type of lower-inner quadrant of breast	ICDO3
36531463	Atypical medullary carcinoma of overlapping lesion of breast	ICDO3
36531464	Basaloid carcinoma of breast, NOS	ICDO3
36531469	Carcinoma, anaplastic, NOS, of central portion of breast	ICDO3
36531481	Pseudosarcomatous carcinoma of lower-outer quadrant of breast	ICDO3
36531629	Granular cell carcinoma of breast, NOS	ICDO3
36531630	Small cell sarcoma of lower-outer quadrant of breast	ICDO3
36531652	Squamous cell carcinoma, small cell, nonkeratinizing of nipple	ICDO3
36531700	Squamous cell carcinoma, microinvasive of upper-outer quadrant of breast	ICDO3
36531855	Angiomyosarcoma of central portion of breast	ICDO3
36531892	Granular cell tumor, malignant of overlapping lesion of breast	ICDO3
36531951	Myxoid liposarcoma of overlapping lesion of breast	ICDO3
36531967	Cribriform carcinoma, NOS, of overlapping lesion of breast	ICDO3
36532078	Hemangioendothelioma, malignant of lower-outer quadrant of breast	ICDO3
36532123	Liposarcoma, well differentiated, NOS, of breast, NOS	ICDO3
36532396	Epithelioid hemangioendothelioma, NOS, of breast, NOS	ICDO3
36532433	Spindle cell carcinoma, NOS, of overlapping lesion of breast	ICDO3
36532444	Stromal sarcoma, NOS, of nipple	ICDO3
36532451	Giant cell sarcoma of nipple	ICDO3
36532659	Epithelial-myoepithelial carcinoma of upper-outer quadrant of breast	ICDO3
36532695	Giant cell and spindle cell carcinoma of nipple	ICDO3
36532772	Epithelioid sarcoma, NOS, of lower-outer quadrant of breast	ICDO3
36532825	Myoepithelial carcinoma of upper-outer quadrant of breast	ICDO3
36532906	Neuroendocrine carcinoma, NOS, of lower-inner quadrant of breast	ICDO3
36532972	Squamous cell carcinoma, small cell, nonkeratinizing of upper-outer quadrant of breast	ICDO3
36532993	Malignant tumor, giant cell type of upper-inner quadrant of breast	ICDO3
36533026	Giant cell and spindle cell carcinoma of overlapping lesion of breast	ICDO3
36533084	Mesenchymoma, malignant of upper-outer quadrant of breast	ICDO3
36533091	Acinar cell cystadenocarcinoma of upper-outer quadrant of breast	ICDO3
36533099	Adenocarcinoma with cartilaginous and osseous metaplasia of axillary tail of breast	ICDO3
36533102	Malignant tumor, clear cell type of upper-inner quadrant of breast	ICDO3
36533124	Epithelioid sarcoma, NOS, of lower-inner quadrant of breast	ICDO3
36533146	Alveolar adenocarcinoma of axillary tail of breast	ICDO3
36533162	Glycogen-rich carcinoma of central portion of breast	ICDO3
36533221	Comedocarcinoma, NOS, of lower-outer quadrant of breast	ICDO3
36533266	Undifferentiated sarcoma of upper-inner quadrant of breast	ICDO3
36533269	Large cell carcinoma with rhabdoid phenotype of axillary tail of breast	ICDO3
36533292	Secretory carcinoma of upper-outer quadrant of breast	ICDO3
36533446	Fibroblastic liposarcoma of lower-outer quadrant of breast	ICDO3
36533485	Adenocarcinoma with cartilaginous and osseous metaplasia of central portion of breast	ICDO3
36533520	Glassy cell carcinoma of central portion of breast	ICDO3
36533612	Mixed cell adenocarcinoma of upper-outer quadrant of breast	ICDO3
36533618	Round cell liposarcoma of upper-inner quadrant of breast	ICDO3
36533703	Myosarcoma of upper-inner quadrant of breast	ICDO3
36533729	Squamous cell carcinoma, small cell, nonkeratinizing of lower-inner quadrant of breast	ICDO3
36533877	Verrucous carcinoma, NOS, of axillary tail of breast	ICDO3
36533887	Carcinosarcoma, NOS, of nipple	ICDO3
36534032	Pleomorphic liposarcoma of lower-inner quadrant of breast	ICDO3
36534084	Acinar cell cystadenocarcinoma of nipple	ICDO3
36534192	Small cell carcinoma, fusiform cell of axillary tail of breast	ICDO3
36534214	Adenocarcinoma in villous adenoma of axillary tail of breast	ICDO3
36534268	Hemangioendothelioma, malignant of upper-outer quadrant of breast	ICDO3
36534279	Pleomorphic carcinoma of nipple	ICDO3
36534320	Neuroendocrine carcinoma, NOS, of lower-outer quadrant of breast	ICDO3
36534384	Small cell sarcoma of breast, NOS	ICDO3
36534399	Squamous cell carcinoma, large cell, nonkeratinizing, NOS, of axillary tail of breast	ICDO3
36534450	Sebaceous carcinoma of lower-outer quadrant of breast	ICDO3
36534479	Liposarcoma, NOS, of central portion of breast	ICDO3
36534548	Carcinoma with osteoclast-like giant cells of axillary tail of breast	ICDO3
36534649	Scirrhous adenocarcinoma of overlapping lesion of breast	ICDO3
36534703	Alveolar soft part sarcoma of central portion of breast	ICDO3
36534751	Carcinoma, anaplastic, NOS, of overlapping lesion of breast	ICDO3
36534772	Epithelial-myoepithelial carcinoma of overlapping lesion of breast	ICDO3
36534866	Adenocarcinoma in villous adenoma of lower-inner quadrant of breast	ICDO3
36534970	Hemangioendothelioma, malignant of central portion of breast	ICDO3
36535001	Acinar cell cystadenocarcinoma of lower-inner quadrant of breast	ICDO3
36535115	Small cell carcinoma, fusiform cell of upper-inner quadrant of breast	ICDO3
36535157	Liposarcoma, well differentiated, NOS, of axillary tail of breast	ICDO3
36535209	Infiltrating duct mixed with other types of carcinoma of overlapping lesion of breast	ICDO3
36535215	Secretory carcinoma of lower-inner quadrant of breast	ICDO3
36535284	Sarcoma, NOS, of central portion of breast	ICDO3
36535359	Malignant tumor, giant cell type of axillary tail of breast	ICDO3
36535386	Squamous cell carcinoma with horn formation of lower-outer quadrant of breast	ICDO3
36535389	Fibroblastic liposarcoma of axillary tail of breast	ICDO3
36535414	Large cell carcinoma with rhabdoid phenotype of lower-inner quadrant of breast	ICDO3
36535615	Carcinoma simplex of overlapping lesion of breast	ICDO3
36535694	Squamous cell carcinoma, large cell, nonkeratinizing, NOS, of breast, NOS	ICDO3
36535775	Carcinoma, undifferentiated, NOS, of overlapping lesion of breast	ICDO3
36535892	Secretory carcinoma of overlapping lesion of breast	ICDO3
36535967	Polygonal cell carcinoma of central portion of breast	ICDO3
36536105	Epithelial-myoepithelial carcinoma of nipple	ICDO3
36536416	Embryonal sarcoma of central portion of breast	ICDO3
36536533	Pseudosarcomatous carcinoma of upper-outer quadrant of breast	ICDO3
36536562	Polygonal cell carcinoma of upper-outer quadrant of breast	ICDO3
36536576	Epithelioid hemangioendothelioma, NOS, of lower-inner quadrant of breast	ICDO3
36536599	Comedocarcinoma, NOS, of axillary tail of breast	ICDO3
36536634	Metaplastic carcinoma, NOS, of overlapping lesion of breast	ICDO3
36536731	Phyllodes tumor, malignant of axillary tail of breast	ICDO3
36536856	Fibroblastic liposarcoma of overlapping lesion of breast	ICDO3
36536886	Carcinoma, anaplastic, NOS, of upper-inner quadrant of breast	ICDO3
36536913	Papillary squamous cell carcinoma of breast, NOS	ICDO3
36536931	Epithelioid sarcoma, NOS, of overlapping lesion of breast	ICDO3
36536981	Granular cell tumor, malignant of lower-outer quadrant of breast	ICDO3
36537040	Malignant tumor, small cell type of central portion of breast	ICDO3
36537097	Infiltrating ductular carcinoma of lower-inner quadrant of breast	ICDO3
36537111	Small cell sarcoma of upper-inner quadrant of breast	ICDO3
36537129	Mucinous cystadenocarcinoma, NOS, of lower-outer quadrant of breast	ICDO3
36537176	Sebaceous carcinoma of central portion of breast	ICDO3
36537192	Leiomyosarcoma, NOS, of lower-inner quadrant of breast	ICDO3
36537242	Basal cell adenocarcinoma of upper-inner quadrant of breast	ICDO3
36537312	Epithelioid sarcoma, NOS, of upper-inner quadrant of breast	ICDO3
36537324	Infiltrating ductular carcinoma of overlapping lesion of breast	ICDO3
36537327	Neuroendocrine carcinoma, NOS, of upper-inner quadrant of breast	ICDO3
36537336	Round cell liposarcoma of central portion of breast	ICDO3
36537380	Rhabdomyosarcoma, NOS, of axillary tail of breast	ICDO3
36537553	Infantile fibrosarcoma of upper-outer quadrant of breast	ICDO3
36537741	Medullary carcinoma, NOS, of axillary tail of breast	ICDO3
36537745	Desmoplastic small round cell tumor of axillary tail of breast	ICDO3
36537764	Myxofibrosarcoma of lower-inner quadrant of breast	ICDO3
36537797	Dedifferentiated liposarcoma of lower-outer quadrant of breast	ICDO3
36537809	Carcinoma, anaplastic, NOS, of lower-inner quadrant of breast	ICDO3
36537992	Trabecular adenocarcinoma of overlapping lesion of breast	ICDO3
36538039	Myoepithelial carcinoma of nipple	ICDO3
36538045	Solitary fibrous tumor, malignant of nipple	ICDO3
36538058	Tumor cells, malignant of overlapping lesion of breast	ICDO3
36538087	Trabecular adenocarcinoma of lower-inner quadrant of breast	ICDO3
36538093	Small cell carcinoma, fusiform cell of nipple	ICDO3
36538145	Large cell neuroendocrine carcinoma of central portion of breast	ICDO3
36538330	Adenosquamous carcinoma of lower-inner quadrant of breast	ICDO3
36538685	Giant cell carcinoma of lower-outer quadrant of breast	ICDO3
36538743	Infiltrating ductular carcinoma of upper-inner quadrant of breast	ICDO3
36538776	Myosarcoma of nipple	ICDO3
36538787	Malignant tumor, small cell type of upper-inner quadrant of breast	ICDO3
36538949	Adenoid cystic carcinoma of nipple	ICDO3
36538977	Solid carcinoma, NOS, of axillary tail of breast	ICDO3
36539011	Verrucous carcinoma, NOS, of breast, NOS	ICDO3
36539089	Squamous cell carcinoma, keratinizing, NOS, of central portion of breast	ICDO3
36539108	Pleomorphic liposarcoma of axillary tail of breast	ICDO3
36539508	Epithelioid leiomyosarcoma of lower-inner quadrant of breast	ICDO3
36539620	Superficial spreading adenocarcinoma of axillary tail of breast	ICDO3
36539759	Undifferentiated sarcoma of lower-inner quadrant of breast	ICDO3
36539772	Squamous cell carcinoma, large cell, nonkeratinizing, NOS, of upper-outer quadrant of breast	ICDO3
36539880	Superficial spreading adenocarcinoma of lower-inner quadrant of breast	ICDO3
36539936	Epithelioid leiomyosarcoma of lower-outer quadrant of breast	ICDO3
36539962	Spindle cell sarcoma of nipple	ICDO3
36539982	Squamous cell carcinoma, spindle cell of lower-inner quadrant of breast	ICDO3
36540040	Myxofibrosarcoma of breast, NOS	ICDO3
36540058	Glassy cell carcinoma of axillary tail of breast	ICDO3
36540100	Spindle cell sarcoma of central portion of breast	ICDO3
36540213	Large cell carcinoma with rhabdoid phenotype of upper-outer quadrant of breast	ICDO3
36540234	Carcinoma, anaplastic, NOS, of axillary tail of breast	ICDO3
36540345	Medullary carcinoma with lymphoid stroma of lower-inner quadrant of breast	ICDO3
36540393	Epithelioid sarcoma, NOS, of central portion of breast	ICDO3
36540456	Embryonal sarcoma of upper-inner quadrant of breast	ICDO3
36540561	Myxofibrosarcoma of central portion of breast	ICDO3
36540579	Mucin-producing adenocarcinoma of upper-inner quadrant of breast	ICDO3
36540590	Clear cell adenocarcinoma, NOS, of upper-outer quadrant of breast	ICDO3
36540630	Carcinoma, undifferentiated, NOS, of axillary tail of breast	ICDO3
36540725	Solitary fibrous tumor, malignant of central portion of breast	ICDO3
36540781	Acinar cell cystadenocarcinoma of overlapping lesion of breast	ICDO3
36540833	Solitary fibrous tumor, malignant of upper-outer quadrant of breast	ICDO3
36540867	Papillary squamous cell carcinoma of nipple	ICDO3
36540907	Squamous cell carcinoma, microinvasive of axillary tail of breast	ICDO3
36541004	Granular cell tumor, malignant of upper-outer quadrant of breast	ICDO3
36541123	Polymorphous adenocarcinoma of upper-outer quadrant of breast	ICDO3
36541149	Merkel cell carcinoma of overlapping lesion of breast	ICDO3
36541217	Mixed liposarcoma of upper-outer quadrant of breast	ICDO3
36541277	Giant cell and spindle cell carcinoma of central portion of breast	ICDO3
36541294	Pleomorphic liposarcoma of breast, NOS	ICDO3
36541378	Large cell carcinoma, NOS, of axillary tail of breast	ICDO3
36541395	Pleomorphic liposarcoma of upper-outer quadrant of breast	ICDO3
36541476	Metaplastic carcinoma, NOS, of nipple	ICDO3
36541542	Pleomorphic liposarcoma of central portion of breast	ICDO3
36541548	Adenocarcinoma with mixed subtypes of lower-inner quadrant of breast	ICDO3
36541559	Carcinoma simplex of lower-outer quadrant of breast	ICDO3
36541577	Glassy cell carcinoma of lower-inner quadrant of breast	ICDO3
36541626	Papillary adenocarcinoma, NOS, of central portion of breast	ICDO3
36541767	Adenocarcinoma with squamous metaplasia of axillary tail of breast	ICDO3
36541774	Giant cell carcinoma of lower-inner quadrant of breast	ICDO3
36541792	Adenocarcinoma with spindle cell metaplasia of nipple	ICDO3
36541890	Liposarcoma, well differentiated, NOS, of nipple	ICDO3
36541919	Myxofibrosarcoma of lower-outer quadrant of breast	ICDO3
36541968	Signet ring cell carcinoma of axillary tail of breast	ICDO3
36542024	Granular cell carcinoma of central portion of breast	ICDO3
36542053	Adenocarcinoma with spindle cell metaplasia of breast, NOS	ICDO3
36542307	Clear cell adenocarcinoma, NOS, of overlapping lesion of breast	ICDO3
36542321	Trabecular adenocarcinoma of breast, NOS	ICDO3
36542372	Giant cell carcinoma of nipple	ICDO3
36542375	Spindle cell carcinoma, NOS, of axillary tail of breast	ICDO3
36542378	Myoepithelial carcinoma of breast, NOS	ICDO3
36542396	Cystadenocarcinoma, NOS, of lower-inner quadrant of breast	ICDO3
36542432	Squamous cell carcinoma, large cell, nonkeratinizing, NOS, of nipple	ICDO3
36542579	Basal cell adenocarcinoma of lower-outer quadrant of breast	ICDO3
36542663	Mesenchymoma, malignant of central portion of breast	ICDO3
36542675	Epithelioid hemangioendothelioma, NOS, of central portion of breast	ICDO3
36542692	Mixed cell adenocarcinoma of lower-inner quadrant of breast	ICDO3
36542790	Superficial spreading adenocarcinoma of central portion of breast	ICDO3
36542809	Malignant tumor, giant cell type of nipple	ICDO3
36542964	Lobular carcinoma, NOS, of overlapping lesion of breast	ICDO3
36542995	Epithelioma, malignant of overlapping lesion of breast	ICDO3
36543041	Small cell sarcoma of central portion of breast	ICDO3
36543320	Pleomorphic liposarcoma of upper-inner quadrant of breast	ICDO3
36543333	Paget disease and intraductal carcinoma of breast of overlapping lesion of breast	ICDO3
36543350	Paget disease and infiltrating duct carcinoma of breast of axillary tail of breast	ICDO3
36543383	Carcinoma simplex of upper-outer quadrant of breast	ICDO3
36543673	Carcinoma with osteoclast-like giant cells of upper-outer quadrant of breast	ICDO3
36543764	Giant cell sarcoma of central portion of breast	ICDO3
36543766	Desmoplastic small round cell tumor of nipple	ICDO3
36543936	Medullary carcinoma, NOS, of overlapping lesion of breast	ICDO3
36543949	Hemangioendothelioma, malignant of breast, NOS	ICDO3
36543982	Glycogen-rich carcinoma of breast, NOS	ICDO3
36544024	Epithelioma, malignant of nipple	ICDO3
36544172	Myoepithelial carcinoma of axillary tail of breast	ICDO3
36544230	Adenoid cystic carcinoma of axillary tail of breast	ICDO3
36544307	Carcinoma, undifferentiated, NOS, of central portion of breast	ICDO3
36544343	Comedocarcinoma, NOS, of overlapping lesion of breast	ICDO3
36544559	Large cell carcinoma with rhabdoid phenotype of central portion of breast	ICDO3
36544560	Small cell carcinoma, fusiform cell of lower-inner quadrant of breast	ICDO3
36544564	Mixed liposarcoma of lower-outer quadrant of breast	ICDO3
36544595	Fibrosarcoma, NOS, of upper-inner quadrant of breast	ICDO3
36544715	Carcinoma simplex of axillary tail of breast	ICDO3
36544992	Infiltrating ductular carcinoma of upper-outer quadrant of breast	ICDO3
36544998	Fibrosarcoma, NOS, of breast, NOS	ICDO3
36545078	Trabecular adenocarcinoma of upper-outer quadrant of breast	ICDO3
36545094	Squamous cell carcinoma with horn formation of upper-outer quadrant of breast	ICDO3
36545241	Oxyphilic adenocarcinoma of breast, NOS	ICDO3
36545339	Polygonal cell carcinoma of lower-outer quadrant of breast	ICDO3
36545391	Duct carcinoma, desmoplastic type of axillary tail of breast	ICDO3
36545414	Myxoid liposarcoma of upper-inner quadrant of breast	ICDO3
36545416	Alveolar adenocarcinoma of lower-inner quadrant of breast	ICDO3
36545441	Embryonal sarcoma of nipple	ICDO3
36545478	Adenocarcinoma, NOS, of overlapping lesion of breast	ICDO3
36545580	Adenocarcinoma with cartilaginous and osseous metaplasia of upper-inner quadrant of breast	ICDO3
36545747	Tubular adenocarcinoma of overlapping lesion of breast	ICDO3
36545749	Myosarcoma of axillary tail of breast	ICDO3
36545829	Myoepithelial carcinoma of lower-inner quadrant of breast	ICDO3
36545870	Myxoid leiomyosarcoma of axillary tail of breast	ICDO3
36546007	Superficial spreading adenocarcinoma of upper-outer quadrant of breast	ICDO3
36546031	Superficial spreading adenocarcinoma of nipple	ICDO3
36546034	Spindle cell sarcoma of upper-inner quadrant of breast	ICDO3
36546058	Fascial fibrosarcoma of lower-outer quadrant of breast	ICDO3
36546168	Medullary carcinoma, NOS, of central portion of breast	ICDO3
36546214	Pleomorphic carcinoma of lower-inner quadrant of breast	ICDO3
36546265	Epithelioid sarcoma, NOS, of upper-outer quadrant of breast	ICDO3
36546349	Desmoplastic small round cell tumor of lower-outer quadrant of breast	ICDO3
36546372	Undifferentiated sarcoma of nipple	ICDO3
36546405	Small cell carcinoma, NOS, of nipple	ICDO3
36546640	Squamous cell carcinoma with horn formation of overlapping lesion of breast	ICDO3
36546786	Epithelioid leiomyosarcoma of upper-outer quadrant of breast	ICDO3
36546809	Squamous cell carcinoma, keratinizing, NOS, of upper-inner quadrant of breast	ICDO3
36546843	Fibrosarcoma, NOS, of overlapping lesion of breast	ICDO3
36546913	Medullary carcinoma with lymphoid stroma of central portion of breast	ICDO3
36546948	Adenocarcinoma with squamous metaplasia of upper-inner quadrant of breast	ICDO3
36546986	Epithelioid hemangioendothelioma, NOS, of overlapping lesion of breast	ICDO3
36547095	Cystadenocarcinoma, NOS, of upper-inner quadrant of breast	ICDO3
36547106	Myxoid liposarcoma of axillary tail of breast	ICDO3
36547138	Malignant tumor, spindle cell type of nipple	ICDO3
36547174	Solid carcinoma, NOS, of overlapping lesion of breast	ICDO3
36547352	Adenocarcinoma in villous adenoma of upper-inner quadrant of breast	ICDO3
36547460	Polygonal cell carcinoma of axillary tail of breast	ICDO3
36547578	Adenocarcinoma with cartilaginous and osseous metaplasia of lower-inner quadrant of breast	ICDO3
36547579	Carcinosarcoma, embryonal of overlapping lesion of breast	ICDO3
36547585	Liposarcoma, NOS, of breast, NOS	ICDO3
36547599	Fibroblastic liposarcoma of lower-inner quadrant of breast	ICDO3
36547608	Sarcoma, NOS, of lower-outer quadrant of breast	ICDO3
36547774	Metaplastic carcinoma, NOS, of axillary tail of breast	ICDO3
36547817	Squamous cell carcinoma, adenoid of central portion of breast	ICDO3
36547894	Apocrine adenocarcinoma of lower-inner quadrant of breast	ICDO3
36547912	Carcinoma, undifferentiated, NOS, of nipple	ICDO3
36547927	Acinar cell cystadenocarcinoma of lower-outer quadrant of breast	ICDO3
36547953	Giant cell and spindle cell carcinoma of upper-inner quadrant of breast	ICDO3
36548065	Carcinoma with osteoclast-like giant cells of upper-inner quadrant of breast	ICDO3
36548174	Squamous cell carcinoma, NOS, of overlapping lesion of breast	ICDO3
36548236	Pleomorphic liposarcoma of nipple	ICDO3
36548237	Epithelioid leiomyosarcoma of breast, NOS	ICDO3
36548253	Spindle cell sarcoma of axillary tail of breast	ICDO3
36548291	Stromal sarcoma, NOS, of upper-inner quadrant of breast	ICDO3
36548304	Squamous cell carcinoma, adenoid of breast, NOS	ICDO3
36548379	Duct carcinoma, desmoplastic type of overlapping lesion of breast	ICDO3
36548429	Carcinosarcoma, embryonal of lower-inner quadrant of breast	ICDO3
36548529	Comedocarcinoma, NOS, of upper-outer quadrant of breast	ICDO3
36548535	Squamous cell carcinoma, spindle cell of overlapping lesion of breast	ICDO3
36548595	Giant cell and spindle cell carcinoma of breast, NOS	ICDO3
36548606	Myxofibrosarcoma of overlapping lesion of breast	ICDO3
36548673	Alveolar soft part sarcoma of lower-outer quadrant of breast	ICDO3
36548692	Pleomorphic carcinoma of overlapping lesion of breast	ICDO3
36548839	Infiltrating duct and lobular carcinoma of overlapping lesion of breast	ICDO3
36548860	Embryonal sarcoma of upper-outer quadrant of breast	ICDO3
36548861	Carcinoma, anaplastic, NOS, of upper-outer quadrant of breast	ICDO3
36548881	Adenocarcinoma in villous adenoma of central portion of breast	ICDO3
36549037	Basal cell adenocarcinoma of breast, NOS	ICDO3
36549055	Medullary carcinoma with lymphoid stroma of axillary tail of breast	ICDO3
36549060	Malignant tumor, clear cell type of central portion of breast	ICDO3
36549067	Comedocarcinoma, NOS, of lower-inner quadrant of breast	ICDO3
36549110	Large cell carcinoma with rhabdoid phenotype of upper-inner quadrant of breast	ICDO3
36549234	Solitary fibrous tumor, malignant of lower-outer quadrant of breast	ICDO3
36549402	Cystadenocarcinoma, NOS, of central portion of breast	ICDO3
36549499	Liposarcoma, NOS, of axillary tail of breast	ICDO3
36549507	Superficial spreading adenocarcinoma of overlapping lesion of breast	ICDO3
36549527	Polymorphous adenocarcinoma of axillary tail of breast	ICDO3
36549543	Granular cell carcinoma of overlapping lesion of breast	ICDO3
36549561	Malignant tumor, giant cell type of breast, NOS	ICDO3
36549581	Myoepithelial carcinoma of central portion of breast	ICDO3
36549616	Lipid-rich carcinoma of central portion of breast	ICDO3
36549622	Carcinosarcoma, NOS, of axillary tail of breast	ICDO3
36549647	Spindle cell carcinoma, NOS, of lower-outer quadrant of breast	ICDO3
36549739	Liposarcoma, well differentiated, NOS, of overlapping lesion of breast	ICDO3
36549753	Clear cell adenocarcinoma, NOS, of axillary tail of breast	ICDO3
36549778	Verrucous carcinoma, NOS, of upper-inner quadrant of breast	ICDO3
36549852	Fibroblastic liposarcoma of upper-outer quadrant of breast	ICDO3
36549874	Hemangioendothelioma, malignant of nipple	ICDO3
36549912	Epithelioid leiomyosarcoma of axillary tail of breast	ICDO3
36550013	Granular cell carcinoma of upper-inner quadrant of breast	ICDO3
36550109	Cystadenocarcinoma, NOS, of nipple	ICDO3
36550130	Rhabdomyosarcoma, NOS, of lower-outer quadrant of breast	ICDO3
36550208	Epithelioma, malignant of central portion of breast	ICDO3
36550240	Granular cell tumor, malignant of upper-inner quadrant of breast	ICDO3
36550276	Mesenchymoma, malignant of breast, NOS	ICDO3
36550286	Embryonal sarcoma of axillary tail of breast	ICDO3
36550327	Adenocarcinoma with spindle cell metaplasia of central portion of breast	ICDO3
36550334	Stromal sarcoma, NOS, of lower-inner quadrant of breast	ICDO3
36550405	Adenocarcinoma with squamous metaplasia of breast, NOS	ICDO3
36550420	Squamous cell carcinoma, keratinizing, NOS, of lower-outer quadrant of breast	ICDO3
36550519	Squamous cell carcinoma, microinvasive of nipple	ICDO3
36550530	Lipid-rich carcinoma of overlapping lesion of breast	ICDO3
36550543	Squamous cell carcinoma with horn formation of central portion of breast	ICDO3
36550634	Alveolar soft part sarcoma of lower-inner quadrant of breast	ICDO3
36550782	Carcinoma, undifferentiated, NOS, of lower-inner quadrant of breast	ICDO3
36550807	Spindle cell carcinoma, NOS, of nipple	ICDO3
36550812	Alveolar soft part sarcoma of breast, NOS	ICDO3
36550844	Hemangiosarcoma of lower-outer quadrant of breast	ICDO3
36551002	Squamous cell carcinoma, spindle cell of upper-inner quadrant of breast	ICDO3
36551045	Small cell carcinoma, NOS, of overlapping lesion of breast	ICDO3
36551063	Dedifferentiated liposarcoma of lower-inner quadrant of breast	ICDO3
36551065	Papillary adenocarcinoma, NOS, of overlapping lesion of breast	ICDO3
36551249	Adenocarcinoma with apocrine metaplasia of overlapping lesion of breast	ICDO3
36551299	Adenocarcinoma with mixed subtypes of nipple	ICDO3
36551404	Duct carcinoma, desmoplastic type of lower-inner quadrant of breast	ICDO3
36551426	Malignant tumor, small cell type of lower-outer quadrant of breast	ICDO3
36551469	Clear cell adenocarcinoma, NOS, of central portion of breast	ICDO3
36551482	Cystadenocarcinoma, NOS, of lower-outer quadrant of breast	ICDO3
36551499	Malignant tumor, giant cell type of upper-outer quadrant of breast	ICDO3
36551603	Mucin-producing adenocarcinoma of lower-inner quadrant of breast	ICDO3
36551629	Mucinous adenocarcinoma of axillary tail of breast	ICDO3
36551633	Glassy cell carcinoma of upper-inner quadrant of breast	ICDO3
36551694	Duct carcinoma, desmoplastic type of breast, NOS	ICDO3
36551819	Paget disease and intraductal carcinoma of breast of upper-inner quadrant of breast	ICDO3
36551939	Adenocarcinoma with mixed subtypes of lower-outer quadrant of breast	ICDO3
36551971	Glycogen-rich carcinoma of lower-inner quadrant of breast	ICDO3
36551983	Glycogen-rich carcinoma of lower-outer quadrant of breast	ICDO3
36552133	Alveolar soft part sarcoma of nipple	ICDO3
36552161	Squamous cell carcinoma, adenoid of nipple	ICDO3
36552210	Squamous cell carcinoma, adenoid of axillary tail of breast	ICDO3
36552211	Infiltrating ductular carcinoma of lower-outer quadrant of breast	ICDO3
36552252	Cystadenocarcinoma, NOS, of axillary tail of breast	ICDO3
36552277	Papillary squamous cell carcinoma of lower-inner quadrant of breast	ICDO3
36552428	Giant cell sarcoma of overlapping lesion of breast	ICDO3
36552490	Small cell carcinoma, NOS, of axillary tail of breast	ICDO3
36552573	Squamous cell carcinoma, spindle cell of nipple	ICDO3
36552586	Undifferentiated sarcoma of axillary tail of breast	ICDO3
36552738	Lipid-rich carcinoma of lower-outer quadrant of breast	ICDO3
36552745	Mesenchymoma, malignant of axillary tail of breast	ICDO3
36552748	Polygonal cell carcinoma of breast, NOS	ICDO3
36552782	Medullary carcinoma with lymphoid stroma of lower-outer quadrant of breast	ICDO3
36552805	Medullary carcinoma with lymphoid stroma of upper-inner quadrant of breast	ICDO3
36552843	Giant cell carcinoma of axillary tail of breast	ICDO3
36552908	Epithelioma, malignant of breast, NOS	ICDO3
36552975	Adenocarcinoma with squamous metaplasia of lower-inner quadrant of breast	ICDO3
36552981	Malignant tumor, clear cell type of upper-outer quadrant of breast	ICDO3
36553000	Hemangiosarcoma of overlapping lesion of breast	ICDO3
36553114	Adenocarcinoma with apocrine metaplasia of axillary tail of breast	ICDO3
36553169	Alveolar adenocarcinoma of overlapping lesion of breast	ICDO3
36553182	Epithelial-myoepithelial carcinoma of upper-inner quadrant of breast	ICDO3
36553183	Sarcoma, NOS, of overlapping lesion of breast	ICDO3
36553232	Malignant tumor, spindle cell type of upper-outer quadrant of breast	ICDO3
36553245	Granular cell carcinoma of lower-outer quadrant of breast	ICDO3
36553302	Acinar cell carcinoma of lower-outer quadrant of breast	ICDO3
36553346	Giant cell and spindle cell carcinoma of lower-outer quadrant of breast	ICDO3
36553368	Signet ring cell carcinoma of upper-inner quadrant of breast	ICDO3
36553380	Myxoid leiomyosarcoma of upper-outer quadrant of breast	ICDO3
36553527	Medullary carcinoma, NOS, of nipple	ICDO3
36553621	Squamous cell carcinoma, NOS, of lower-inner quadrant of breast	ICDO3
36553652	Squamous cell carcinoma, spindle cell of axillary tail of breast	ICDO3
36553720	Malignant tumor, spindle cell type of breast, NOS	ICDO3
36553810	Adenocarcinoma with squamous metaplasia of nipple	ICDO3
36553819	Spindle cell carcinoma, NOS, of lower-inner quadrant of breast	ICDO3
36553823	Polymorphous adenocarcinoma of breast, NOS	ICDO3
36553856	Rhabdomyosarcoma, NOS, of lower-inner quadrant of breast	ICDO3
36553876	Lipid-rich carcinoma of lower-inner quadrant of breast	ICDO3
36553938	Fibroblastic liposarcoma of nipple	ICDO3
36553980	Carcinoma, anaplastic, NOS, of nipple	ICDO3
36554022	Paget disease and intraductal carcinoma of breast of lower-outer quadrant of breast	ICDO3
36554044	Glycogen-rich carcinoma of overlapping lesion of breast	ICDO3
36554108	Squamous cell carcinoma, keratinizing, NOS, of breast, NOS	ICDO3
36554142	Oxyphilic adenocarcinoma of upper-inner quadrant of breast	ICDO3
36554193	Mucinous cystadenocarcinoma, NOS, of upper-inner quadrant of breast	ICDO3
36554194	Lipid-rich carcinoma of upper-inner quadrant of breast	ICDO3
36554287	Paget disease, mammary of axillary tail of breast	ICDO3
36554310	Squamous cell carcinoma, adenoid of upper-outer quadrant of breast	ICDO3
36554325	Adenocarcinoma in villous adenoma of overlapping lesion of breast	ICDO3
36554336	Malignant tumor, spindle cell type of overlapping lesion of breast	ICDO3
36554403	Myxofibrosarcoma of upper-outer quadrant of breast	ICDO3
36554415	Squamous cell carcinoma, keratinizing, NOS, of overlapping lesion of breast	ICDO3
36554475	Sarcoma, NOS, of upper-inner quadrant of breast	ICDO3
36554533	Apocrine adenocarcinoma of nipple	ICDO3
36554624	Rhabdomyosarcoma, NOS, of breast, NOS	ICDO3
36554750	Mixed liposarcoma of nipple	ICDO3
36554770	Sebaceous carcinoma of axillary tail of breast	ICDO3
36554778	Paget disease and intraductal carcinoma of breast of axillary tail of breast	ICDO3
36554911	Squamous cell carcinoma, NOS, of axillary tail of breast	ICDO3
36555370	Fascial fibrosarcoma of upper-outer quadrant of breast	ICDO3
36555393	Angiomyosarcoma of lower-outer quadrant of breast	ICDO3
36555428	Squamous cell carcinoma, small cell, nonkeratinizing of overlapping lesion of breast	ICDO3
36555488	Undifferentiated sarcoma of breast, NOS	ICDO3
36555561	Liposarcoma, NOS, of overlapping lesion of breast	ICDO3
36555597	Myxoid leiomyosarcoma of lower-outer quadrant of breast	ICDO3
36555608	Sebaceous carcinoma of overlapping lesion of breast	ICDO3
36555646	Alveolar adenocarcinoma of upper-inner quadrant of breast	ICDO3
36555654	Papillary adenocarcinoma, NOS, of nipple	ICDO3
36555657	Carcinoma simplex of nipple	ICDO3
36555698	Signet ring cell carcinoma of overlapping lesion of breast	ICDO3
36555848	Myoepithelial carcinoma of upper-inner quadrant of breast	ICDO3
36555909	Angiomyosarcoma of axillary tail of breast	ICDO3
36555919	Stromal sarcoma, NOS, of lower-outer quadrant of breast	ICDO3
36555928	Malignant tumor, giant cell type of central portion of breast	ICDO3
36556030	Oxyphilic adenocarcinoma of central portion of breast	ICDO3
36556060	Epithelioid hemangioendothelioma, NOS, of nipple	ICDO3
36556120	Angiomyosarcoma of upper-outer quadrant of breast	ICDO3
36556222	Mixed cell adenocarcinoma of nipple	ICDO3
36556402	Infantile fibrosarcoma of lower-outer quadrant of breast	ICDO3
36556416	Spindle cell carcinoma, NOS, of central portion of breast	ICDO3
36556445	Malignant tumor, small cell type of nipple	ICDO3
36556455	Small cell carcinoma, fusiform cell of lower-outer quadrant of breast	ICDO3
36556518	Medullary carcinoma, NOS, of lower-inner quadrant of breast	ICDO3
36556569	Malignant tumor, clear cell type of overlapping lesion of breast	ICDO3
36556632	Duct carcinoma, desmoplastic type of upper-outer quadrant of breast	ICDO3
36556660	Adenocarcinoma with squamous metaplasia of lower-outer quadrant of breast	ICDO3
36556710	Lipid-rich carcinoma of breast, NOS	ICDO3
36556821	Encapsulated papillary carcinoma with invasion of nipple	ICDO3
36556824	Large cell carcinoma, NOS, of breast, NOS	ICDO3
36556882	Squamous cell carcinoma, microinvasive of lower-outer quadrant of breast	ICDO3
36556912	Malignant tumor, giant cell type of lower-inner quadrant of breast	ICDO3
36556960	Fibrosarcoma, NOS, of lower-outer quadrant of breast	ICDO3
36556994	Adenocarcinoma with spindle cell metaplasia of overlapping lesion of breast	ICDO3
36557108	Cribriform carcinoma, NOS, of lower-inner quadrant of breast	ICDO3
36557111	Squamous cell carcinoma, adenoid of overlapping lesion of breast	ICDO3
36557153	Adenocarcinoma with cartilaginous and osseous metaplasia of nipple	ICDO3
36557208	Liposarcoma, NOS, of upper-inner quadrant of breast	ICDO3
36557226	Sarcoma, NOS, of nipple	ICDO3
36557230	Pseudosarcomatous carcinoma of nipple	ICDO3
36557277	Squamous cell carcinoma with horn formation of nipple	ICDO3
36557321	Oxyphilic adenocarcinoma of nipple	ICDO3
36557335	Papillary squamous cell carcinoma of central portion of breast	ICDO3
36557388	Epithelioid leiomyosarcoma of central portion of breast	ICDO3
36557460	Embryonal sarcoma of breast, NOS	ICDO3
36557767	Small cell carcinoma, fusiform cell of upper-outer quadrant of breast	ICDO3
36557811	Mixed liposarcoma of axillary tail of breast	ICDO3
36557850	Infantile fibrosarcoma of overlapping lesion of breast	ICDO3
36558164	Angiomyosarcoma of overlapping lesion of breast	ICDO3
36558210	Glassy cell carcinoma of lower-outer quadrant of breast	ICDO3
36558311	Squamous cell carcinoma, microinvasive of upper-inner quadrant of breast	ICDO3
36558395	Epithelial-myoepithelial carcinoma of lower-outer quadrant of breast	ICDO3
36558564	Fibrosarcoma, NOS, of central portion of breast	ICDO3
36558722	Polygonal cell carcinoma of overlapping lesion of breast	ICDO3
36558729	Alveolar soft part sarcoma of axillary tail of breast	ICDO3
36558743	Squamous cell carcinoma, adenoid of lower-inner quadrant of breast	ICDO3
36558767	Myxofibrosarcoma of axillary tail of breast	ICDO3
36558782	Carcinoma, anaplastic, NOS, of lower-outer quadrant of breast	ICDO3
36558786	Adenocarcinoma with spindle cell metaplasia of upper-outer quadrant of breast	ICDO3
36558989	Fascial fibrosarcoma of lower-inner quadrant of breast	ICDO3
36559062	Adenocarcinoma with spindle cell metaplasia of axillary tail of breast	ICDO3
36559115	Pleomorphic carcinoma of lower-outer quadrant of breast	ICDO3
36559160	Giant cell carcinoma of upper-inner quadrant of breast	ICDO3
36559168	Secretory carcinoma of central portion of breast	ICDO3
36559188	Pseudosarcomatous carcinoma of axillary tail of breast	ICDO3
36559269	Carcinosarcoma, embryonal of breast, NOS	ICDO3
36559300	Mucin-producing adenocarcinoma of axillary tail of breast	ICDO3
36559313	Myxoid leiomyosarcoma of breast, NOS	ICDO3
36559477	Intraductal papillary adenocarcinoma with invasion of axillary tail of breast	ICDO3
36559478	Carcinosarcoma, embryonal of axillary tail of breast	ICDO3
36559532	Adenosquamous carcinoma of axillary tail of breast	ICDO3
36559540	Acinar cell cystadenocarcinoma of central portion of breast	ICDO3
36559567	Angiomyosarcoma of breast, NOS	ICDO3
36559593	Medullary carcinoma with lymphoid stroma of overlapping lesion of breast	ICDO3
36559643	Epithelioid hemangioendothelioma, NOS, of lower-outer quadrant of breast	ICDO3
36559682	Malignant tumor, spindle cell type of lower-outer quadrant of breast	ICDO3
36559699	Apocrine adenocarcinoma of overlapping lesion of breast	ICDO3
36559774	Duct carcinoma, desmoplastic type of lower-outer quadrant of breast	ICDO3
36559780	Granular cell tumor, malignant of nipple	ICDO3
36559859	Large cell carcinoma with rhabdoid phenotype of nipple	ICDO3
36559860	Fibroblastic liposarcoma of central portion of breast	ICDO3
36559931	Alveolar soft part sarcoma of upper-inner quadrant of breast	ICDO3
36559943	Myoepithelial carcinoma of overlapping lesion of breast	ICDO3
36560036	Epithelioid sarcoma, NOS, of axillary tail of breast	ICDO3
36560055	Sebaceous carcinoma of nipple	ICDO3
36560152	Round cell liposarcoma of overlapping lesion of breast	ICDO3
36560382	Giant cell carcinoma of breast, NOS	ICDO3
36560391	Fibroblastic liposarcoma of breast, NOS	ICDO3
36560414	Giant cell sarcoma of lower-outer quadrant of breast	ICDO3
36560521	Carcinoma with osteoclast-like giant cells of lower-outer quadrant of breast	ICDO3
36560569	Carcinosarcoma, NOS, of overlapping lesion of breast	ICDO3
36560601	Malignant tumor, small cell type of breast, NOS	ICDO3
36560602	Infiltrating ductular carcinoma of axillary tail of breast	ICDO3
36560612	Adenocarcinoma with apocrine metaplasia of central portion of breast	ICDO3
36560656	Pseudosarcomatous carcinoma of overlapping lesion of breast	ICDO3
36560657	Inflammatory carcinoma of overlapping lesion of breast	ICDO3
36560662	Basal cell adenocarcinoma of overlapping lesion of breast	ICDO3
36560691	Carcinosarcoma, NOS, of lower-inner quadrant of breast	ICDO3
36560753	Solitary fibrous tumor, malignant of upper-inner quadrant of breast	ICDO3
36560767	Squamous cell carcinoma with horn formation of upper-inner quadrant of breast	ICDO3
36560798	Fascial fibrosarcoma of breast, NOS	ICDO3
36560809	Squamous cell carcinoma, large cell, nonkeratinizing, NOS, of overlapping lesion of breast	ICDO3
36560838	Squamous cell carcinoma with horn formation of breast, NOS	ICDO3
36560955	Malignant tumor, spindle cell type of lower-inner quadrant of breast	ICDO3
36560989	Acinar cell carcinoma of axillary tail of breast	ICDO3
36561034	Myosarcoma of central portion of breast	ICDO3
36561070	Lipid-rich carcinoma of axillary tail of breast	ICDO3
36561082	Inflammatory carcinoma of axillary tail of breast	ICDO3
36561110	Large cell carcinoma with rhabdoid phenotype of overlapping lesion of breast	ICDO3
36561112	Leiomyosarcoma, NOS, of upper-outer quadrant of breast	ICDO3
36561242	Basal cell adenocarcinoma of axillary tail of breast	ICDO3
36561380	Infantile fibrosarcoma of nipple	ICDO3
36561381	Clear cell adenocarcinoma, NOS, of nipple	ICDO3
36561513	Cystadenocarcinoma, NOS, of breast, NOS	ICDO3
36561524	Mesenchymoma, malignant of lower-inner quadrant of breast	ICDO3
36561593	Dedifferentiated liposarcoma of overlapping lesion of breast	ICDO3
36561815	Paget disease, mammary of overlapping lesion of breast	ICDO3
36561865	Giant cell sarcoma of axillary tail of breast	ICDO3
36561989	Squamous cell carcinoma, microinvasive of overlapping lesion of breast	ICDO3
36562005	Pleomorphic liposarcoma of lower-outer quadrant of breast	ICDO3
36562037	Carcinosarcoma, embryonal of nipple	ICDO3
36562047	Large cell carcinoma with rhabdoid phenotype of lower-outer quadrant of breast	ICDO3
36562136	Glassy cell carcinoma of overlapping lesion of breast	ICDO3
36562161	Mucinous cystadenocarcinoma, NOS, of overlapping lesion of breast	ICDO3
36562341	Adenocarcinoma with apocrine metaplasia of lower-inner quadrant of breast	ICDO3
36562364	Fascial fibrosarcoma of overlapping lesion of breast	ICDO3
36562423	Mixed cell adenocarcinoma of upper-inner quadrant of breast	ICDO3
36562515	Granular cell carcinoma of axillary tail of breast	ICDO3
36562616	Neoplasm, malignant of nipple	ICDO3
36562692	Myxofibrosarcoma of upper-inner quadrant of breast	ICDO3
36562723	Granular cell carcinoma of lower-inner quadrant of breast	ICDO3
36562784	Phyllodes tumor, malignant of overlapping lesion of breast	ICDO3
36562806	Pseudosarcomatous carcinoma of central portion of breast	ICDO3
36562822	Myxoid leiomyosarcoma of central portion of breast	ICDO3
36562994	Squamous cell carcinoma, microinvasive of lower-inner quadrant of breast	ICDO3
36563027	Squamous cell carcinoma, NOS, of central portion of breast	ICDO3
36563045	Tumor cells, malignant of nipple	ICDO3
36563169	Epithelial-myoepithelial carcinoma of axillary tail of breast	ICDO3
36563260	Small cell sarcoma of upper-outer quadrant of breast	ICDO3
36563347	Alveolar adenocarcinoma of lower-outer quadrant of breast	ICDO3
36563350	Mixed liposarcoma of overlapping lesion of breast	ICDO3
36563435	Papillary adenocarcinoma, NOS, of lower-outer quadrant of breast	ICDO3
36563581	Mixed liposarcoma of central portion of breast	ICDO3
36563732	Adenocarcinoma with spindle cell metaplasia of lower-outer quadrant of breast	ICDO3
36563848	Granular cell carcinoma of nipple	ICDO3
36563893	Lipid-rich carcinoma of upper-outer quadrant of breast	ICDO3
36564142	Solid carcinoma, NOS, of breast, NOS	ICDO3
36564156	Encapsulated papillary carcinoma with invasion of axillary tail of breast	ICDO3
36564200	Fascial fibrosarcoma of nipple	ICDO3
36564349	Squamous cell carcinoma, adenoid of upper-inner quadrant of breast	ICDO3
36564388	Phyllodes tumor, malignant of central portion of breast	ICDO3
36564394	Papillary squamous cell carcinoma of overlapping lesion of breast	ICDO3
36564395	Epithelioid leiomyosarcoma of overlapping lesion of breast	ICDO3
36564416	Carcinoma simplex of breast, NOS	ICDO3
36564468	Myxoid liposarcoma of lower-inner quadrant of breast	ICDO3
36564496	Carcinoma, NOS, of overlapping lesion of breast	ICDO3
36564559	Undifferentiated sarcoma of central portion of breast	ICDO3
36564604	Glycogen-rich carcinoma of nipple	ICDO3
36564686	Squamous cell carcinoma, NOS, of lower-outer quadrant of breast	ICDO3
36564694	Squamous cell carcinoma, small cell, nonkeratinizing of central portion of breast	ICDO3
36564713	Myxoid leiomyosarcoma of nipple	ICDO3
36564788	Adenocarcinoma with spindle cell metaplasia of lower-inner quadrant of breast	ICDO3
36564823	Epithelioma, malignant of lower-outer quadrant of breast	ICDO3
36564848	Infiltrating duct carcinoma, NOS, of overlapping lesion of breast	ICDO3
36564967	Paget disease and infiltrating duct carcinoma of breast of overlapping lesion of breast	ICDO3
36565000	Liposarcoma, NOS, of nipple	ICDO3
36565027	Stromal sarcoma, NOS, of central portion of breast	ICDO3
36565039	Adenocarcinoma with mixed subtypes of overlapping lesion of breast	ICDO3
36565077	Cystadenocarcinoma, NOS, of upper-outer quadrant of breast	ICDO3
36565102	Solitary fibrous tumor, malignant of overlapping lesion of breast	ICDO3
36565177	Malignant tumor, small cell type of axillary tail of breast	ICDO3
36565348	Mixed cell adenocarcinoma of central portion of breast	ICDO3
36565450	Epithelioid hemangioendothelioma, NOS, of upper-inner quadrant of breast	ICDO3
36565495	Mucin-producing adenocarcinoma of lower-outer quadrant of breast	ICDO3
36565553	Squamous cell carcinoma, large cell, nonkeratinizing, NOS, of lower-inner quadrant of breast	ICDO3
36565702	Mixed liposarcoma of lower-inner quadrant of breast	ICDO3
36565720	Carcinoma with osteoclast-like giant cells of breast, NOS	ICDO3
36565773	Squamous cell carcinoma, keratinizing, NOS, of lower-inner quadrant of breast	ICDO3
36566227	Glycogen-rich carcinoma of upper-outer quadrant of breast	ICDO3
36566234	Papillary carcinoma, NOS, of overlapping lesion of breast	ICDO3
36566236	Comedocarcinoma, NOS, of central portion of breast	ICDO3
36566242	Myxoid liposarcoma of central portion of breast	ICDO3
36566265	Carcinoma, undifferentiated, NOS, of lower-outer quadrant of breast	ICDO3
36566267	Acinar cell carcinoma of nipple	ICDO3
36566288	Round cell liposarcoma of upper-outer quadrant of breast	ICDO3
36566305	Trabecular adenocarcinoma of lower-outer quadrant of breast	ICDO3
36566310	Trabecular adenocarcinoma of nipple	ICDO3
36566406	Fascial fibrosarcoma of upper-inner quadrant of breast	ICDO3
36566465	Malignant tumor, spindle cell type of upper-inner quadrant of breast	ICDO3
36566738	Adenocarcinoma in villous adenoma of upper-outer quadrant of breast	ICDO3
36566773	Adenocarcinoma with apocrine metaplasia of nipple	ICDO3
36566810	Sarcoma, NOS, of upper-outer quadrant of breast	ICDO3
36566889	Squamous cell carcinoma, small cell, nonkeratinizing of lower-outer quadrant of breast	ICDO3
36566941	Alveolar adenocarcinoma of nipple	ICDO3
36566966	Hemangioendothelioma, malignant of lower-inner quadrant of breast	ICDO3
36566968	Large cell neuroendocrine carcinoma of breast, NOS	ICDO3
36567044	Glycogen-rich carcinoma of upper-inner quadrant of breast	ICDO3
36567106	Adenocarcinoma with apocrine metaplasia of breast, NOS	ICDO3
36567107	Angiomyosarcoma of lower-inner quadrant of breast	ICDO3
36567185	Epithelioma, malignant of lower-inner quadrant of breast	ICDO3
36567217	Adenocarcinoma in villous adenoma of nipple	ICDO3
36567249	Squamous cell carcinoma, small cell, nonkeratinizing of upper-inner quadrant of breast	ICDO3
36567251	Secretory carcinoma of axillary tail of breast	ICDO3
36567316	Verrucous carcinoma, NOS, of upper-outer quadrant of breast	ICDO3
36567378	Myosarcoma of lower-inner quadrant of breast	ICDO3
36567407	Solitary fibrous tumor, malignant of lower-inner quadrant of breast	ICDO3
36567415	Desmoplastic small round cell tumor of upper-inner quadrant of breast	ICDO3
36567418	Comedocarcinoma, NOS, of nipple	ICDO3
36567470	Pseudosarcomatous carcinoma of lower-inner quadrant of breast	ICDO3
36567481	Granular cell carcinoma of upper-outer quadrant of breast	ICDO3
36567489	Verrucous carcinoma, NOS, of overlapping lesion of breast	ICDO3
36567500	Fibrosarcoma, NOS, of upper-outer quadrant of breast	ICDO3
36567530	Pleomorphic carcinoma of axillary tail of breast	ICDO3
36567537	Adenosquamous carcinoma of nipple	ICDO3
36567556	Adenosquamous carcinoma of upper-outer quadrant of breast	ICDO3
36567559	Adenocarcinoma with spindle cell metaplasia of upper-inner quadrant of breast	ICDO3
36567613	Squamous cell carcinoma, microinvasive of central portion of breast	ICDO3
36567615	Carcinosarcoma, embryonal of central portion of breast	ICDO3
36567711	Adenocarcinoma with apocrine metaplasia of upper-inner quadrant of breast	ICDO3
36567767	Rhabdomyosarcoma, NOS, of overlapping lesion of breast	ICDO3
36567892	Epithelioma, malignant of axillary tail of breast	ICDO3
36567931	Carcinoma with osteoclast-like giant cells of central portion of breast	ICDO3
36567953	Verrucous carcinoma, NOS, of lower-inner quadrant of breast	ICDO3
36568025	Angiomyosarcoma of nipple	ICDO3
36568105	Tumor cells, malignant of lower-outer quadrant of breast	ICDO3
36568134	Tumor cells, malignant of upper-outer quadrant of breast	ICDO3
36568176	Comedocarcinoma, NOS, of breast, NOS	ICDO3
36568186	Tumor cells, malignant of upper-inner quadrant of breast	ICDO3
36568241	Tumor cells, malignant of lower-inner quadrant of breast	ICDO3
36568261	Tumor cells, malignant of breast, NOS	ICDO3
36568345	Tumor cells, malignant of axillary tail of breast	ICDO3
36684817	Primary malignant neoplasm of axillary tail of left female breast	SNOMED
36684818	Primary malignant neoplasm of female left breast	SNOMED
36684819	Primary malignant neoplasm of central portion of female left breast	SNOMED
36684820	Primary malignant neoplasm of axillary tail of right female breast	SNOMED
36684821	Primary malignant neoplasm of central portion of female right breast	SNOMED
36712719	Infiltrating ductal carcinoma of upper inner quadrant of left female breast	SNOMED
36712720	Infiltrating ductal carcinoma of upper outer quadrant of left female breast	SNOMED
36712721	Infiltrating ductal carcinoma of central portion of right female breast	SNOMED
36712722	Infiltrating ductal carcinoma of upper inner quadrant of right female breast	SNOMED
36712723	Infiltrating ductal carcinoma of upper outer quadrant of right female breast	SNOMED
36712724	Infiltrating lobular carcinoma of left female breast	SNOMED
36712725	Infiltrating lobular carcinoma of right female breast	SNOMED
36712934	Primary malignant neoplasm of bilateral female breasts	SNOMED
36716497	Primary invasive pleomorphic lobular carcinoma of breast	SNOMED
36717175	Primary angiosarcoma of breast	SNOMED
36717260	Infiltrating ductal carcinoma of central portion of left female breast	SNOMED
36717587	Primary solid papillary carcinoma with invasion of breast	SNOMED
37016439	Primary invasive malignant neoplasm of female breast	SNOMED
37017351	Invasive carcinoma of breast	SNOMED
37018660	Primary malignant inflammatory neoplasm of female breast	SNOMED
37208047	Primary malignant neoplasm of left male breast	SNOMED
37208048	Primary malignant neoplasm of right male breast	SNOMED
37208322	Infiltrating ductal carcinoma of axillary tail of left female breast	SNOMED
37208324	Infiltrating ductal carcinoma of lower inner quadrant of left female breast	SNOMED
37208325	Infiltrating ductal carcinoma of lower outer quadrant of left female breast	SNOMED
37208326	Infiltrating ductal carcinoma of axillary tail of right female breast	SNOMED
37208328	Infiltrating ductal carcinoma of lower inner quadrant of right female breast	SNOMED
37208329	Infiltrating ductal carcinoma of lower outer quadrant of right female breast	SNOMED
37310457	Locally advanced breast cancer	SNOMED
37397555	Hereditary breast and ovarian cancer syndrome	SNOMED
37399542	Carcinoma of salivary gland type of breast	SNOMED
40480215	Mixed ductal and lobular carcinoma of breast	SNOMED
40480651	Mucinous carcinoma of breast	SNOMED
40486563	Carcinoma of female breast	SNOMED
40486565	Sarcoma of axillary tail of female breast	SNOMED
40488945	Sarcoma of male breast	SNOMED
40489485	Sarcoma of lower outer quadrant of female breast	SNOMED
40489897	Sarcoma of upper inner quadrant of female breast	SNOMED
40489927	Sarcoma lower inner quadrant of female breast	SNOMED
40489928	Sarcoma of central portion of female breast	SNOMED
40489942	Sarcoma of female breast	SNOMED
40489945	Sarcoma upper outer quadrant of female breast	SNOMED
40492507	Infiltrating duct carcinoma of female breast	SNOMED
42511622	Myofibroblastic sarcoma of upper-outer quadrant of breast	ICDO3
42511627	Solid papillary carcinoma with invasion of lower-inner quadrant of breast	ICDO3
42511727	Invasive micropapillary carcinoma of breast of axillary tail of breast	ICDO3
42511797	Solid papillary carcinoma with invasion of overlapping lesion of breast	ICDO3
42511930	Basaloid carcinoma of overlapping lesion of breast	ICDO3
42511993	Adenomyoepithelioma with carcinoma of lower-inner quadrant of breast	ICDO3
42511999	Myofibroblastic sarcoma of axillary tail of breast	ICDO3
42512003	Adenomyoepithelioma with carcinoma of upper-outer quadrant of breast	ICDO3
42512037	Myofibroblastic sarcoma of breast, NOS	ICDO3
42512085	Myofibroblastic sarcoma of lower-inner quadrant of breast	ICDO3
42512171	Solid papillary carcinoma with invasion of upper-outer quadrant of breast	ICDO3
42512254	Dermatofibrosarcoma protuberans, fibrosarcomatous of breast, NOS	ICDO3
42512266	Carcinoma ex pleomorphic adenoma of breast, NOS	ICDO3
42512278	Adenomyoepithelioma with carcinoma of lower-outer quadrant of breast	ICDO3
42512323	Solid papillary carcinoma with invasion of lower-outer quadrant of breast	ICDO3
42512476	Solid papillary carcinoma with invasion of upper-inner quadrant of breast	ICDO3
42512503	Myofibroblastic sarcoma of nipple	ICDO3
42512546	Adenomyoepithelioma with carcinoma of central portion of breast	ICDO3
42512581	Medullary carcinoma with amyloid stroma (ICD-O-2) of breast, NOS	ICDO3
42512653	Myofibroblastic sarcoma of lower-outer quadrant of breast	ICDO3
42512675	Solid papillary carcinoma with invasion of central portion of breast	ICDO3
42512701	Adenomyoepithelioma with carcinoma of axillary tail of breast	ICDO3
42512707	Dermatofibrosarcoma protuberans, fibrosarcomatous of upper-inner quadrant of breast	ICDO3
42512712	Adenomyoepithelioma with carcinoma of overlapping lesion of breast	ICDO3
42512742	Myofibroblastic sarcoma of central portion of breast	ICDO3
42512759	Myofibroblastic sarcoma of overlapping lesion of breast	ICDO3
42512817	Adenomyoepithelioma with carcinoma of nipple	ICDO3
42512849	Invasive micropapillary carcinoma of breast of nipple	ICDO3
42512871	Solid papillary carcinoma with invasion of axillary tail of breast	ICDO3
42512881	Solid papillary carcinoma with invasion of nipple	ICDO3
42512894	Adenomyoepithelioma with carcinoma of breast, NOS	ICDO3
42512919	Adenomyoepithelioma with carcinoma of upper-inner quadrant of breast	ICDO3
42512922	Synovial sarcoma, biphasic of axillary tail of breast	ICDO3
42512929	Basaloid carcinoma of upper-outer quadrant of breast	ICDO3
44498941	Papillary carcinoma, NOS, of breast, NOS	ICDO3
44498946	Squamous cell carcinoma, spindle cell of breast, NOS	ICDO3
44498965	Lobular carcinoma, NOS, of central portion of breast	ICDO3
44498966	Paget disease, mammary of lower-outer quadrant of breast	ICDO3
44498967	Metaplastic carcinoma, NOS, of upper-outer quadrant of breast	ICDO3
44498972	Giant cell sarcoma of breast, NOS	ICDO3
44499008	Papillary carcinoma, NOS, of central portion of breast	ICDO3
44499435	Adenoid cystic carcinoma of central portion of breast	ICDO3
44499448	Paget disease and infiltrating duct carcinoma of breast of nipple	ICDO3
44499497	Adenocarcinoma, NOS, of axillary tail of breast	ICDO3
44499506	Papillary adenocarcinoma, NOS, of upper-outer quadrant of breast	ICDO3
44499515	Infiltrating duct and lobular carcinoma of axillary tail of breast	ICDO3
44499516	Paget disease, mammary of upper-inner quadrant of breast	ICDO3
44499538	Cribriform carcinoma, NOS, of nipple	ICDO3
44499540	Tubular adenocarcinoma of central portion of breast	ICDO3
44499545	Papillary adenocarcinoma, NOS, of breast, NOS	ICDO3
44499557	Mucin-producing adenocarcinoma of upper-outer quadrant of breast	ICDO3
44499651	Signet ring cell carcinoma of lower-outer quadrant of breast	ICDO3
44499659	Carcinosarcoma, NOS, of upper-inner quadrant of breast	ICDO3
44499675	Carcinoma, NOS, of nipple	ICDO3
44499745	Apocrine adenocarcinoma of breast, NOS	ICDO3
44499753	Infiltrating duct mixed with other types of carcinoma of nipple	ICDO3
44499760	Myxoid liposarcoma of breast, NOS	ICDO3
44499790	Papillary carcinoma, NOS, of nipple	ICDO3
44499805	Tubular adenocarcinoma of nipple	ICDO3
44499818	Infiltrating duct carcinoma, NOS, of lower-outer quadrant of breast	ICDO3
44499867	Spindle cell carcinoma, NOS, of upper-outer quadrant of breast	ICDO3
44499922	Infiltrating duct and lobular carcinoma of central portion of breast	ICDO3
44499972	Infiltrating duct carcinoma, NOS, of upper-inner quadrant of breast	ICDO3
44499973	Intraductal papillary adenocarcinoma with invasion of breast, NOS	ICDO3
44499974	Medullary carcinoma with lymphoid stroma of upper-outer quadrant of breast	ICDO3
44499975	Paget disease and intraductal carcinoma of breast of lower-inner quadrant of breast	ICDO3
44500016	Adenoid cystic carcinoma of lower-outer quadrant of breast	ICDO3
44500080	Acinar cell carcinoma of upper-outer quadrant of breast	ICDO3
44500133	Tubular adenocarcinoma of axillary tail of breast	ICDO3
44500148	Infiltrating duct mixed with other types of carcinoma of central portion of breast	ICDO3
44500185	Carcinoma, undifferentiated, NOS, of upper-outer quadrant of breast	ICDO3
44500205	Infiltrating duct mixed with other types of carcinoma of lower-outer quadrant of breast	ICDO3
44500213	Leiomyosarcoma, NOS, of upper-inner quadrant of breast	ICDO3
44500216	Phyllodes tumor, malignant of lower-inner quadrant of breast	ICDO3
44500243	Scirrhous adenocarcinoma of axillary tail of breast	ICDO3
44500259	Infiltrating duct and lobular carcinoma of upper-outer quadrant of breast	ICDO3
44500300	Apocrine adenocarcinoma of central portion of breast	ICDO3
44500301	Mucinous adenocarcinoma of lower-inner quadrant of breast	ICDO3
44500305	Infiltrating duct and lobular carcinoma of upper-inner quadrant of breast	ICDO3
44500306	Infiltrating duct and lobular carcinoma of lower-inner quadrant of breast	ICDO3
44500307	Paget disease and infiltrating duct carcinoma of breast of central portion of breast	ICDO3
44500308	Paget disease and infiltrating duct carcinoma of breast of upper-inner quadrant of breast	ICDO3
44500352	Tubular adenocarcinoma of upper-outer quadrant of breast	ICDO3
44500354	Solid carcinoma, NOS, of upper-inner quadrant of breast	ICDO3
44500370	Paget disease and intraductal carcinoma of breast of nipple	ICDO3
44500419	Lobular carcinoma, NOS, of lower-inner quadrant of breast	ICDO3
44500425	Neoplasm, malignant of central portion of breast	ICDO3
44500428	Papillary carcinoma, NOS, of axillary tail of breast	ICDO3
44500439	Adenocarcinoma, NOS, of nipple	ICDO3
44500441	Scirrhous adenocarcinoma of nipple	ICDO3
44500462	Paget disease and intraductal carcinoma of breast of central portion of breast	ICDO3
44500469	Hemangiosarcoma of central portion of breast	ICDO3
44500482	Spindle cell carcinoma, NOS, of upper-inner quadrant of breast	ICDO3
44500498	Adenocarcinoma, NOS, of lower-outer quadrant of breast	ICDO3
44500507	Encapsulated papillary carcinoma with invasion of central portion of breast	ICDO3
44500508	Infiltrating duct and lobular carcinoma of breast, NOS	ICDO3
44500509	Paget disease, mammary of breast, NOS	ICDO3
44500551	Phyllodes tumor, malignant of lower-outer quadrant of breast	ICDO3
44500592	Cribriform carcinoma, NOS, of breast, NOS	ICDO3
44500597	Signet ring cell carcinoma of central portion of breast	ICDO3
44500599	Infiltrating duct carcinoma, NOS, of nipple	ICDO3
44500600	Lobular carcinoma, NOS, of upper-outer quadrant of breast	ICDO3
44500632	Papillary carcinoma, NOS, of lower-outer quadrant of breast	ICDO3
44500664	Carcinosarcoma, NOS, of upper-outer quadrant of breast	ICDO3
44500715	Squamous cell carcinoma, NOS, of breast, NOS	ICDO3
44500728	Neuroendocrine carcinoma, NOS, of upper-outer quadrant of breast	ICDO3
44500737	Signet ring cell carcinoma of upper-outer quadrant of breast	ICDO3
44500739	Paget disease and infiltrating duct carcinoma of breast of lower-inner quadrant of breast	ICDO3
44500746	Myxoid liposarcoma of upper-outer quadrant of breast	ICDO3
44500783	Adenocarcinoma, NOS, of upper-inner quadrant of breast	ICDO3
44500785	Adenoid cystic carcinoma of upper-outer quadrant of breast	ICDO3
44500787	Solid carcinoma, NOS, of upper-outer quadrant of breast	ICDO3
44500801	Intraductal papillary adenocarcinoma with invasion of upper-inner quadrant of breast	ICDO3
44500808	Stromal sarcoma, NOS, of breast, NOS	ICDO3
44500862	Cribriform carcinoma, NOS, of central portion of breast	ICDO3
44500873	Cribriform carcinoma, NOS, of upper-outer quadrant of breast	ICDO3
44500881	Atypical medullary carcinoma of upper-inner quadrant of breast	ICDO3
44500882	Lobular carcinoma, NOS, of nipple	ICDO3
44500939	Encapsulated papillary carcinoma with invasion of lower-inner quadrant of breast	ICDO3
44500940	Infiltrating duct and lobular carcinoma of nipple	ICDO3
44500946	Embryonal rhabdomyosarcoma, NOS, of upper-outer quadrant of breast	ICDO3
44500974	Pleomorphic carcinoma of upper-outer quadrant of breast	ICDO3
44501022	Atypical medullary carcinoma of breast, NOS	ICDO3
44501023	Infiltrating duct mixed with other types of carcinoma of breast, NOS	ICDO3
44501024	Inflammatory carcinoma of lower-outer quadrant of breast	ICDO3
44501025	Adenocarcinoma with neuroendocrine differentiation of breast, NOS	ICDO3
44501060	Carcinoma, undifferentiated, NOS, of breast, NOS	ICDO3
44501085	Apocrine adenocarcinoma of lower-outer quadrant of breast	ICDO3
44501091	Secretory carcinoma of lower-outer quadrant of breast	ICDO3
44501093	Inflammatory carcinoma of lower-inner quadrant of breast	ICDO3
44501094	Acinar cell carcinoma of breast, NOS	ICDO3
44501139	Solid carcinoma, NOS, of central portion of breast	ICDO3
44501141	Neuroendocrine carcinoma, NOS, of breast, NOS	ICDO3
44501150	Infiltrating duct carcinoma, NOS, of axillary tail of breast	ICDO3
44501151	Encapsulated papillary carcinoma of central portion of breast	ICDO3
44501200	Adenocarcinoma, NOS, of upper-outer quadrant of breast	ICDO3
44501218	Atypical medullary carcinoma of lower-inner quadrant of breast	ICDO3
44501219	Infiltrating lobular mixed with other types of carcinoma of lower-inner quadrant of breast	ICDO3
44501220	Inflammatory carcinoma of upper-inner quadrant of breast	ICDO3
44501260	Adenocarcinoma, NOS, of central portion of breast	ICDO3
44501262	Cribriform carcinoma, NOS, of axillary tail of breast	ICDO3
44501266	Adenocarcinoma with mixed subtypes of central portion of breast	ICDO3
44501273	Mucinous adenocarcinoma of central portion of breast	ICDO3
44501274	Signet ring cell carcinoma of breast, NOS	ICDO3
44501277	Infiltrating lobular mixed with other types of carcinoma of lower-outer quadrant of breast	ICDO3
44501287	Giant cell sarcoma of upper-outer quadrant of breast	ICDO3
44501304	Small cell carcinoma, NOS, of upper-outer quadrant of breast	ICDO3
44501344	Tubular adenocarcinoma of lower-outer quadrant of breast	ICDO3
44501345	Adenocarcinoma with mixed subtypes of upper-outer quadrant of breast	ICDO3
44501352	Intraductal papillary adenocarcinoma with invasion of central portion of breast	ICDO3
44501355	Lobular carcinoma, NOS, of upper-inner quadrant of breast	ICDO3
44501429	Hemangiosarcoma of upper-outer quadrant of breast	ICDO3
44501447	Infiltrating lobular mixed with other types of carcinoma of upper-outer quadrant of breast	ICDO3
44501453	Phyllodes tumor, malignant of upper-inner quadrant of breast	ICDO3
44501468	Giant cell and spindle cell carcinoma of upper-outer quadrant of breast	ICDO3
44501469	Pseudosarcomatous carcinoma of breast, NOS	ICDO3
44501483	Adenocarcinoma, NOS, of breast, NOS	ICDO3
44501530	Atypical medullary carcinoma of central portion of breast	ICDO3
44501572	Papillary adenocarcinoma, NOS, of upper-inner quadrant of breast	ICDO3
44501579	Mucinous adenocarcinoma of lower-outer quadrant of breast	ICDO3
44501582	Atypical medullary carcinoma of lower-outer quadrant of breast	ICDO3
44501583	Inflammatory carcinoma of nipple	ICDO3
44501584	Paget disease, mammary of upper-outer quadrant of breast	ICDO3
44501636	Solid carcinoma, NOS, of lower-inner quadrant of breast	ICDO3
44501647	Apocrine adenocarcinoma of upper-inner quadrant of breast	ICDO3
44501655	Encapsulated papillary carcinoma with invasion of breast, NOS	ICDO3
44501658	Infiltrating duct mixed with other types of carcinoma of axillary tail of breast	ICDO3
44501661	Adenosquamous carcinoma of lower-outer quadrant of breast	ICDO3
44501699	Carcinoma, anaplastic, NOS, of breast, NOS	ICDO3
44501721	Tubular adenocarcinoma of breast, NOS	ICDO3
44501788	Scirrhous adenocarcinoma of lower-outer quadrant of breast	ICDO3
44501792	Cribriform carcinoma, NOS, of upper-inner quadrant of breast	ICDO3
44501805	Atypical medullary carcinoma of nipple	ICDO3
44501831	Small cell carcinoma, NOS, of central portion of breast	ICDO3
44501832	Non-small cell carcinoma of lower-outer quadrant of breast	ICDO3
44501848	Cribriform carcinoma, NOS, of lower-outer quadrant of breast	ICDO3
44501855	Atypical medullary carcinoma of upper-outer quadrant of breast	ICDO3
44501894	Mucinous adenocarcinoma of nipple	ICDO3
44501898	Inflammatory carcinoma of central portion of breast	ICDO3
44501933	Adenocarcinoma, NOS, of lower-inner quadrant of breast	ICDO3
44501944	Infiltrating duct carcinoma, NOS, of central portion of breast	ICDO3
44501958	Paget disease and infiltrating duct carcinoma of breast of lower-outer quadrant of breast	ICDO3
44502004	Carcinoma, undifferentiated, NOS, of upper-inner quadrant of breast	ICDO3
44502022	Tubular adenocarcinoma of upper-inner quadrant of breast	ICDO3
44502030	Mucinous adenocarcinoma of upper-outer quadrant of breast	ICDO3
44502032	Secretory carcinoma of breast, NOS	ICDO3
44502033	Infiltrating duct mixed with other types of carcinoma of lower-inner quadrant of breast	ICDO3
44502034	Paget disease and infiltrating duct carcinoma of breast of breast, NOS	ICDO3
44502038	Epithelial-myoepithelial carcinoma of lower-inner quadrant of breast	ICDO3
44502039	Metaplastic carcinoma, NOS, of lower-inner quadrant of breast	ICDO3
44502114	Intraductal papillary adenocarcinoma with invasion of upper-outer quadrant of breast	ICDO3
44502116	Infiltrating duct mixed with other types of carcinoma of upper-inner quadrant of breast	ICDO3
44502155	Large cell carcinoma, NOS, of upper-outer quadrant of breast	ICDO3
44502180	Infiltrating duct mixed with other types of carcinoma of upper-outer quadrant of breast	ICDO3
44502181	Adenosquamous carcinoma of central portion of breast	ICDO3
44502182	Adenocarcinoma with squamous metaplasia of upper-outer quadrant of breast	ICDO3
44502215	Papillary carcinoma, NOS, of upper-inner quadrant of breast	ICDO3
44502224	Scirrhous adenocarcinoma of lower-inner quadrant of breast	ICDO3
44502228	Neuroendocrine tumor, NOS, of breast, NOS	ICDO3
44502240	Mucinous adenocarcinoma of upper-inner quadrant of breast	ICDO3
44502281	Adenocarcinoma with mixed subtypes of breast, NOS	ICDO3
44502289	Atypical medullary carcinoma of axillary tail of breast	ICDO3
44502290	Inflammatory carcinoma of upper-outer quadrant of breast	ICDO3
44502291	Paget disease and intraductal carcinoma of breast of upper-outer quadrant of breast	ICDO3
44502302	Hemangiosarcoma of upper-inner quadrant of breast	ICDO3
44502343	Infiltrating duct and lobular carcinoma of lower-outer quadrant of breast	ICDO3
44502387	Adenoid cystic carcinoma of upper-inner quadrant of breast	ICDO3
44502389	Tubular adenocarcinoma of lower-inner quadrant of breast	ICDO3
44502403	Giant cell sarcoma of upper-inner quadrant of breast	ICDO3
44502447	Infiltrating duct carcinoma, NOS, of lower-inner quadrant of breast	ICDO3
44502448	Secretory carcinoma of upper-inner quadrant of breast	ICDO3
44502449	Metaplastic carcinoma, NOS, of upper-inner quadrant of breast	ICDO3
44502475	Encapsulated papillary carcinoma with invasion of upper-inner quadrant of breast	ICDO3
44502534	Adenocarcinoma with mixed subtypes of upper-inner quadrant of breast	ICDO3
44502548	Infiltrating duct carcinoma, NOS, of upper-outer quadrant of breast	ICDO3
44502559	Carcinosarcoma, NOS, of lower-outer quadrant of breast	ICDO3
44502571	Small cell carcinoma, NOS, of upper-inner quadrant of breast	ICDO3
44502601	Pleomorphic carcinoma of breast, NOS	ICDO3
44502696	Scirrhous adenocarcinoma of central portion of breast	ICDO3
44502782	Medullary carcinoma, NOS, of upper-outer quadrant of breast	ICDO3
44502783	Acinar cell carcinoma of central portion of breast	ICDO3
44502788	Sarcoma, NOS, of lower-inner quadrant of breast	ICDO3
44502791	Stromal sarcoma, NOS, of upper-outer quadrant of breast	ICDO3
44502795	Hemangiosarcoma of breast, NOS	ICDO3
44502828	Encapsulated papillary carcinoma with invasion of lower-outer quadrant of breast	ICDO3
44502829	Paget disease, mammary of central portion of breast	ICDO3
44502830	Epithelial-myoepithelial carcinoma of central portion of breast	ICDO3
44502880	Intraductal papillary adenocarcinoma with invasion of lower-inner quadrant of breast	ICDO3
44502881	Infiltrating lobular mixed with other types of carcinoma of central portion of breast	ICDO3
44502882	Infiltrating lobular mixed with other types of carcinoma of breast, NOS	ICDO3
44502883	Paget disease and infiltrating duct carcinoma of breast of upper-outer quadrant of breast	ICDO3
44502923	Squamous cell carcinoma, keratinizing, NOS, of upper-outer quadrant of breast	ICDO3
44502932	Scirrhous adenocarcinoma of upper-outer quadrant of breast	ICDO3
44502944	Papillary adenocarcinoma, NOS, of lower-inner quadrant of breast	ICDO3
44502950	Apocrine adenocarcinoma of upper-outer quadrant of breast	ICDO3
44502955	Encapsulated papillary carcinoma with invasion of upper-outer quadrant of breast	ICDO3
44502956	Medullary carcinoma, NOS, of breast, NOS	ICDO3
44502958	Lobular carcinoma, NOS, of lower-outer quadrant of breast	ICDO3
44502959	Lobular carcinoma, NOS, of axillary tail of breast	ICDO3
44503001	Spindle cell carcinoma, NOS, of breast, NOS	ICDO3
44503003	Small cell carcinoma, NOS, of breast, NOS	ICDO3
44503013	Scirrhous adenocarcinoma of upper-inner quadrant of breast	ICDO3
44503032	Paget disease and intraductal carcinoma of breast of breast, NOS	ICDO3
44503036	Spindle cell sarcoma of upper-outer quadrant of breast	ICDO3
44503085	Adenoid cystic carcinoma of lower-inner quadrant of breast	ICDO3
44503099	Metaplastic carcinoma, NOS, of lower-outer quadrant of breast	ICDO3
44503113	Phyllodes tumor, malignant of upper-outer quadrant of breast	ICDO3
44503158	Intraductal papillary adenocarcinoma with invasion of lower-outer quadrant of breast	ICDO3
44503195	Papillary carcinoma, NOS, of upper-outer quadrant of breast	ICDO3
44503198	Squamous cell carcinoma, NOS, of upper-outer quadrant of breast	ICDO3
44503557	Infiltrating lobular mixed with other types of carcinoma of upper-inner quadrant of breast	ICDO3
44503559	Metaplastic carcinoma, NOS, of central portion of breast	ICDO3
44505312	Scirrhous adenocarcinoma of breast, NOS	ICDO3
45768522	Triple-negative breast cancer	SNOMED
46270923	Carcinoma of central portion of breast	SNOMED

## Sheet: cervix
Concept ID	Concept Name	Vocabulary
196359	Primary malignant neoplasm of uterine cervix	SNOMED
198984	Malignant tumor of cervix	SNOMED
436358	Primary malignant neoplasm of exocervix	SNOMED
441805	Primary malignant neoplasm of endocervix	SNOMED
608065	Peripheral neuroectodermal neoplasm of cervix uteri	SNOMED
751731	Neuroendocrine tumor, NOS, of cervix uteri	ICDO3
4003682	Overlapping malignant neoplasm of uterine cervix	SNOMED
4047649	Endocervical adenocarcinoma	SNOMED
4092514	Malignant neoplasm of endocervical gland	SNOMED
4092515	Primary malignant neoplasm of overlapping sites of cervix uteri	SNOMED
4095156	Malignant neoplasm of endocervical canal	SNOMED
4095158	Malignant neoplasm of squamocolumnar junction of cervix	SNOMED
4095746	Malignant neoplasm of cervical stump	SNOMED
4110872	Adenocarcinoma of cervix	SNOMED
4112314	Carcinoma of cervix	SNOMED
4116080	Squamous cell carcinoma of cervix	SNOMED
4116081	Adenosquamous carcinoma of cervix	SNOMED
4157449	Malignant neoplasm of endocervix	SNOMED
4157450	Carcinoma of exocervix	SNOMED
4162134	Carcinoma of endocervix	SNOMED
4162876	Malignant neoplasm of exocervix	SNOMED
4294181	Adenoma malignum	SNOMED
4310575	Carcinoma of uterine cervix, invasive	SNOMED
35614875	Glassy cell carcinoma of cervix uteri	SNOMED
35621807	Adenoid basal carcinoma of cervix uteri	SNOMED
35621808	Adenoid cystic carcinoma of cervix uteri	SNOMED
35622091	Rhabdomyosarcoma of cervix uteri	SNOMED
35622339	Leiomyosarcoma of cervix uteri	SNOMED
35622692	Adenosarcoma of cervix uteri	SNOMED
35622770	Carcinosarcoma of cervix uteri	SNOMED
35623819	Primitive neuroectodermal tumor of cervix uteri	SNOMED
36403023	Squamous cell carcinoma, grade III (C53._) of endocervix	ICDO3
36517233	Malignant melanoma, NOS, of overlapping lesion of cervix uteri	ICDO3
36517328	Small cell carcinoma, fusiform cell of endocervix	ICDO3
36517411	Mixed type rhabdomyosarcoma of exocervix	ICDO3
36517419	Carcinosarcoma, NOS, of exocervix	ICDO3
36517433	Squamous cell carcinoma, clear cell type of cervix uteri	ICDO3
36517522	Pleomorphic rhabdomyosarcoma, adult type of exocervix	ICDO3
36517533	Adenocarcinoma with apocrine metaplasia of overlapping lesion of cervix uteri	ICDO3
36517593	Adenocarcinoma in villous adenoma of endocervix	ICDO3
36517728	Myosarcoma of cervix uteri	ICDO3
36517770	Adenoid cystic carcinoma of endocervix	ICDO3
36517958	Blue nevus, NOS, of exocervix	ICDO3
36518099	Mesodermal mixed tumor of overlapping lesion of cervix uteri	ICDO3
36518194	Infantile fibrosarcoma of overlapping lesion of cervix uteri	ICDO3
36518219	Adenocarcinoma, endocervical type, NOS, of overlapping lesion of cervix uteri	ICDO3
36518291	Large cell carcinoma, NOS, of cervix uteri	ICDO3
36518476	Epithelioid sarcoma, NOS, of exocervix	ICDO3
36518509	Metaplastic carcinoma, NOS, of exocervix	ICDO3
36518540	Villous adenocarcinoma of overlapping lesion of cervix uteri	ICDO3
36518555	Spindle cell carcinoma, NOS, of endocervix	ICDO3
36518634	Yolk sac tumor, NOS, of exocervix	ICDO3
36518662	Adenocarcinoma in villous adenoma of cervix uteri	ICDO3
36518671	Mixed type rhabdomyosarcoma of endocervix	ICDO3
36518813	Small cell carcinoma, fusiform cell of overlapping lesion of cervix uteri	ICDO3
36518925	Angiomyosarcoma of cervix uteri	ICDO3
36519047	Pleomorphic carcinoma of exocervix	ICDO3
36519970	Adenoid basal carcinoma of exocervix	ICDO3
36520023	Undifferentiated sarcoma of exocervix	ICDO3
36520102	Epithelioma, malignant of exocervix	ICDO3
36520162	Epithelioma, malignant of endocervix	ICDO3
36520185	Adenocarcinoma with cartilaginous and osseous metaplasia of exocervix	ICDO3
36520296	Leiomyosarcoma, NOS, of exocervix	ICDO3
36520492	Myoepithelial carcinoma of endocervix	ICDO3
36520791	Cribriform carcinoma, NOS, of overlapping lesion of cervix uteri	ICDO3
36520855	Superficial spreading adenocarcinoma of overlapping lesion of cervix uteri	ICDO3
36520914	Adenocarcinoma in villous adenoma of exocervix	ICDO3
36521105	Mucinous adenocarcinoma of exocervix	ICDO3
36521551	Myosarcoma of overlapping lesion of cervix uteri	ICDO3
36521632	Malignant melanoma, NOS, of endocervix	ICDO3
36521639	Urothelial carcinoma, sarcomatoid of endocervix	ICDO3
36521640	Embryonal sarcoma of cervix uteri	ICDO3
36521856	Fibrosarcoma, NOS, of cervix uteri	ICDO3
36521863	Neoplasm, malignant of overlapping lesion of cervix uteri	ICDO3
36522147	Small cell carcinoma, NOS, of endocervix	ICDO3
36522612	Embryonal rhabdomyosarcoma, NOS, of exocervix	ICDO3
36522633	Papillary carcinoma, NOS, of exocervix	ICDO3
36522718	Malignant tumor, giant cell type of exocervix	ICDO3
36522796	Metaplastic carcinoma, NOS, of cervix uteri	ICDO3
36522858	Adenocarcinoma with cartilaginous and osseous metaplasia of overlapping lesion of cervix uteri	ICDO3
36522913	Serous carcinoma, NOS, of exocervix	ICDO3
36523020	Adenocarcinoma with spindle cell metaplasia of endocervix	ICDO3
36523074	Squamous cell carcinoma, adenoid of cervix uteri	ICDO3
36523115	Leiomyosarcoma, NOS, of overlapping lesion of cervix uteri	ICDO3
36523135	Malignant tumor, giant cell type of overlapping lesion of cervix uteri	ICDO3
36523385	Epithelioid sarcoma, NOS, of cervix uteri	ICDO3
36523546	Papillary adenocarcinoma, NOS, of exocervix	ICDO3
36523624	Epithelioid leiomyosarcoma of overlapping lesion of cervix uteri	ICDO3
36523905	Nephroblastoma, NOS, of overlapping lesion of cervix uteri	ICDO3
36524290	Malignant tumor, giant cell type of cervix uteri	ICDO3
36524489	Scirrhous adenocarcinoma of overlapping lesion of cervix uteri	ICDO3
36524510	Adenocarcinoma with mixed subtypes of exocervix	ICDO3
36524733	Carcinoma, anaplastic, NOS, of cervix uteri	ICDO3
36524811	Embryonal sarcoma of overlapping lesion of cervix uteri	ICDO3
36525069	Large cell carcinoma with rhabdoid phenotype of cervix uteri	ICDO3
36525078	Squamous cell carcinoma, small cell, nonkeratinizing of overlapping lesion of cervix uteri	ICDO3
36525116	Desmoplastic small round cell tumor of exocervix	ICDO3
36525190	Squamous cell carcinoma, large cell, nonkeratinizing, NOS, of overlapping lesion of cervix uteri	ICDO3
36525427	Cloacogenic carcinoma of cervix uteri	ICDO3
36525479	Cribriform carcinoma, NOS, of exocervix	ICDO3
36525647	Mucinous adenocarcinoma of overlapping lesion of cervix uteri	ICDO3
36525673	Spindle cell rhabdomyosarcoma of endocervix	ICDO3
36525725	Myoepithelial carcinoma of cervix uteri	ICDO3
36525764	Yolk sac tumor, NOS, of cervix uteri	ICDO3
36525787	Lymphoepithelial carcinoma of overlapping lesion of cervix uteri	ICDO3
36526003	Adenocarcinoma in tubulovillous adenoma of endocervix	ICDO3
36526010	Basaloid carcinoma of cervix uteri	ICDO3
36526110	Basaloid squamous cell carcinoma of overlapping lesion of cervix uteri	ICDO3
36526213	Metaplastic carcinoma, NOS, of overlapping lesion of cervix uteri	ICDO3
36526293	Metaplastic carcinoma, NOS, of endocervix	ICDO3
36526307	Epithelioid sarcoma, NOS, of endocervix	ICDO3
36526432	Adenocarcinoma, NOS, of overlapping lesion of cervix uteri	ICDO3
36526605	Giant cell sarcoma of exocervix	ICDO3
36526855	Adenocarcinoma with squamous metaplasia of cervix uteri	ICDO3
36526883	Squamous cell carcinoma with horn formation of overlapping lesion of cervix uteri	ICDO3
36526911	Alveolar soft part sarcoma of endocervix	ICDO3
36526986	Papillary squamous cell carcinoma of endocervix	ICDO3
36527224	Urothelial carcinoma, sarcomatoid of exocervix	ICDO3
36527277	Malignant peripheral nerve sheath tumor, NOS, of exocervix	ICDO3
36527375	Small cell carcinoma, NOS, of exocervix	ICDO3
36527403	Villous adenocarcinoma of cervix uteri	ICDO3
36527553	Adenosquamous carcinoma of exocervix	ICDO3
36527770	Urothelial carcinoma, sarcomatoid of cervix uteri	ICDO3
36527930	Desmoplastic small round cell tumor of overlapping lesion of cervix uteri	ICDO3
36527940	Mesonephroma, malignant of overlapping lesion of cervix uteri	ICDO3
36528156	Signet ring cell carcinoma of overlapping lesion of cervix uteri	ICDO3
36528429	Basal cell adenocarcinoma of endocervix	ICDO3
36528777	Pleomorphic carcinoma of cervix uteri	ICDO3
36528786	Adenocarcinoma with squamous metaplasia of overlapping lesion of cervix uteri	ICDO3
36529033	Blue nevus, NOS, of cervix uteri	ICDO3
36529122	Solitary fibrous tumor, malignant of cervix uteri	ICDO3
36529154	Adenocarcinoma with squamous metaplasia of exocervix	ICDO3
36529188	Epithelial-myoepithelial carcinoma of exocervix	ICDO3
36529394	Adenocarcinoma in tubulovillous adenoma of exocervix	ICDO3
36529401	Villous adenocarcinoma of endocervix	ICDO3
36529582	Mixed type rhabdomyosarcoma of cervix uteri	ICDO3
36529701	Epithelioma, malignant of overlapping lesion of cervix uteri	ICDO3
36529761	Pleomorphic rhabdomyosarcoma, adult type of overlapping lesion of cervix uteri	ICDO3
36529775	Basaloid carcinoma of exocervix	ICDO3
36529969	Transitional cell carcinoma, NOS, of exocervix	ICDO3
36530052	Large cell carcinoma, NOS, of exocervix	ICDO3
36530059	Malignant tumor, small cell type of exocervix	ICDO3
36530080	Fibrosarcoma, NOS, of endocervix	ICDO3
36530448	Superficial spreading adenocarcinoma of cervix uteri	ICDO3
36530518	Adenosquamous carcinoma of overlapping lesion of cervix uteri	ICDO3
36530969	Carcinoma with osteoclast-like giant cells of endocervix	ICDO3
36530971	Malignant peripheral nerve sheath tumor, NOS, of overlapping lesion of cervix uteri	ICDO3
36531205	Carcinoma, anaplastic, NOS, of exocervix	ICDO3
36531274	Transitional cell carcinoma, NOS, of overlapping lesion of cervix uteri	ICDO3
36531518	Malignant tumor, clear cell type of exocervix	ICDO3
36532010	Papillary carcinoma, NOS, of endocervix	ICDO3
36532398	Cloacogenic carcinoma of exocervix	ICDO3
36532541	Endometrioid adenocarcinoma, NOS, of overlapping lesion of cervix uteri	ICDO3
36532702	Squamous cell carcinoma, keratinizing, NOS, of exocervix	ICDO3
36532709	Myxoid leiomyosarcoma of exocervix	ICDO3
36532815	Adenosarcoma of overlapping lesion of cervix uteri	ICDO3
36533229	Adenocarcinoma with squamous metaplasia of endocervix	ICDO3
36533285	Adenocarcinoma, endocervical type, NOS, of exocervix	ICDO3
36533584	Rhabdomyosarcoma, NOS, of exocervix	ICDO3
36533944	Mullerian mixed tumor of overlapping lesion of cervix uteri	ICDO3
36533974	Giant cell carcinoma of cervix uteri	ICDO3
36534061	Malignant tumor, small cell type of overlapping lesion of cervix uteri	ICDO3
36534334	Infantile fibrosarcoma of cervix uteri	ICDO3
36534420	Clear cell adenocarcinoma, NOS, of overlapping lesion of cervix uteri	ICDO3
36534601	Squamous cell carcinoma, large cell, nonkeratinizing, NOS, of exocervix	ICDO3
36534969	Basal cell adenocarcinoma of exocervix	ICDO3
36535163	Mesodermal mixed tumor of exocervix	ICDO3
36535231	Verrucous carcinoma, NOS, of endocervix	ICDO3
36535295	Carcinosarcoma, embryonal of overlapping lesion of cervix uteri	ICDO3
36535510	Carcinoma with osteoclast-like giant cells of cervix uteri	ICDO3
36535528	Polygonal cell carcinoma of overlapping lesion of cervix uteri	ICDO3
36535619	Malignant melanoma, NOS, of exocervix	ICDO3
36535766	Large cell carcinoma with rhabdoid phenotype of overlapping lesion of cervix uteri	ICDO3
36536045	Glassy cell carcinoma of exocervix	ICDO3
36536068	Nephroblastoma, NOS, of cervix uteri	ICDO3
36536168	Mixed cell adenocarcinoma of overlapping lesion of cervix uteri	ICDO3
36536233	Spindle cell rhabdomyosarcoma of cervix uteri	ICDO3
36536372	Carcinosarcoma, embryonal of cervix uteri	ICDO3
36536620	Adenocarcinoma with apocrine metaplasia of exocervix	ICDO3
36536672	Pleomorphic rhabdomyosarcoma, adult type of cervix uteri	ICDO3
36536752	Malignant tumor, spindle cell type of exocervix	ICDO3
36536778	Cribriform carcinoma, NOS, of cervix uteri	ICDO3
36537204	Polygonal cell carcinoma of endocervix	ICDO3
36537226	Alveolar soft part sarcoma of cervix uteri	ICDO3
36537627	Giant cell carcinoma of exocervix	ICDO3
36537751	Glassy cell carcinoma of endocervix	ICDO3
36537803	Adenoid cystic carcinoma of exocervix	ICDO3
36537946	Mucoepidermoid carcinoma of cervix uteri	ICDO3
36538103	Squamous cell carcinoma, clear cell type of exocervix	ICDO3
36538538	Mesenchymoma, malignant of endocervix	ICDO3
36538630	Transitional cell carcinoma, NOS, of endocervix	ICDO3
36538706	Verrucous carcinoma, NOS, of exocervix	ICDO3
36538994	Scirrhous adenocarcinoma of exocervix	ICDO3
36539126	Infantile fibrosarcoma of endocervix	ICDO3
36539377	Myoepithelial carcinoma of overlapping lesion of cervix uteri	ICDO3
36539390	Squamous cell carcinoma, NOS, of overlapping lesion of cervix uteri	ICDO3
36539488	Squamous cell carcinoma, adenoid of endocervix	ICDO3
36539548	Scirrhous adenocarcinoma of endocervix	ICDO3
36539572	Adenoid cystic carcinoma of overlapping lesion of cervix uteri	ICDO3
36540050	Adenosarcoma of exocervix	ICDO3
36540183	Squamous cell carcinoma, clear cell type of endocervix	ICDO3
36540278	Blue nevus, NOS, of overlapping lesion of cervix uteri	ICDO3
36540332	Squamous cell carcinoma, microinvasive of overlapping lesion of cervix uteri	ICDO3
36540519	Villous adenocarcinoma of exocervix	ICDO3
36540595	Dermoid cyst, NOS, of exocervix	ICDO3
36540648	Small cell sarcoma of endocervix	ICDO3
36541135	Fascial fibrosarcoma of endocervix	ICDO3
36541256	Blue nevus, NOS, of endocervix	ICDO3
36541321	Squamous cell carcinoma, adenoid of exocervix	ICDO3
36541452	Alveolar soft part sarcoma of exocervix	ICDO3
36541668	Adenocarcinoma with apocrine metaplasia of endocervix	ICDO3
36541825	Carcinoma, anaplastic, NOS, of endocervix	ICDO3
36541947	Small cell carcinoma, fusiform cell of cervix uteri	ICDO3
36541951	Giant cell and spindle cell carcinoma of endocervix	ICDO3
36542205	Mucinous carcinoma, gastric type of overlapping lesion of cervix uteri	ICDO3
36542380	Epithelial-myoepithelial carcinoma of endocervix	ICDO3
36542589	Small cell sarcoma of cervix uteri	ICDO3
36542893	Carcinoma, undifferentiated, NOS, of cervix uteri	ICDO3
36542958	Giant cell and spindle cell carcinoma of overlapping lesion of cervix uteri	ICDO3
36543011	Lymphoepithelial carcinoma of endocervix	ICDO3
36543020	Myxofibrosarcoma of endocervix	ICDO3
36543067	Solitary fibrous tumor, malignant of endocervix	ICDO3
36543084	Giant cell sarcoma of endocervix	ICDO3
36543267	Embryonal sarcoma of endocervix	ICDO3
36543419	Malignant melanoma, NOS, of cervix uteri	ICDO3
36543582	Hemangiosarcoma of overlapping lesion of cervix uteri	ICDO3
36543978	Undifferentiated sarcoma of cervix uteri	ICDO3
36544185	Squamous cell carcinoma, adenoid of overlapping lesion of cervix uteri	ICDO3
36544422	Epithelioma, malignant of cervix uteri	ICDO3
36545225	Mucin-producing adenocarcinoma of exocervix	ICDO3
36545285	Giant cell carcinoma of endocervix	ICDO3
36545512	Mucoepidermoid carcinoma of overlapping lesion of cervix uteri	ICDO3
36545536	Rhabdomyosarcoma, NOS, of overlapping lesion of cervix uteri	ICDO3
36545693	Fascial fibrosarcoma of exocervix	ICDO3
36545780	Dermoid cyst, NOS, of overlapping lesion of cervix uteri	ICDO3
36545792	Epithelioid leiomyosarcoma of exocervix	ICDO3
36546234	Fascial fibrosarcoma of cervix uteri	ICDO3
36546305	Adenocarcinoma with mixed subtypes of overlapping lesion of cervix uteri	ICDO3
36546383	Adenocarcinoma with spindle cell metaplasia of overlapping lesion of cervix uteri	ICDO3
36546524	Rhabdomyosarcoma, NOS, of endocervix	ICDO3
36546550	Angiomyosarcoma of endocervix	ICDO3
36546689	Epithelioid leiomyosarcoma of cervix uteri	ICDO3
36546751	Fibrosarcoma, NOS, of overlapping lesion of cervix uteri	ICDO3
36546945	Serous carcinoma, NOS, of overlapping lesion of cervix uteri	ICDO3
36546949	Mixed cell adenocarcinoma of exocervix	ICDO3
36547457	Squamous cell carcinoma, keratinizing, NOS, of overlapping lesion of cervix uteri	ICDO3
36547560	Basal cell adenocarcinoma of overlapping lesion of cervix uteri	ICDO3
36547639	Squamous cell carcinoma, clear cell type of overlapping lesion of cervix uteri	ICDO3
36547874	Large cell neuroendocrine carcinoma of endocervix	ICDO3
36547985	Spindle cell sarcoma of endocervix	ICDO3
36548015	Undifferentiated sarcoma of overlapping lesion of cervix uteri	ICDO3
36548144	Infantile fibrosarcoma of exocervix	ICDO3
36548543	Carcinosarcoma, NOS, of endocervix	ICDO3
36548661	Large cell carcinoma, NOS, of endocervix	ICDO3
36548845	Carcinoma, undifferentiated, NOS, of exocervix	ICDO3
36549230	Large cell neuroendocrine carcinoma of exocervix	ICDO3
36549263	Glassy cell carcinoma of overlapping lesion of cervix uteri	ICDO3
36549343	Schneiderian carcinoma of cervix uteri	ICDO3
36549835	Malignant peripheral nerve sheath tumor, NOS, of endocervix	ICDO3
36549839	Solitary fibrous tumor, malignant of exocervix	ICDO3
36549951	Carcinoma, anaplastic, NOS, of overlapping lesion of cervix uteri	ICDO3
36549992	Spindle cell carcinoma, NOS, of exocervix	ICDO3
36550404	Basaloid squamous cell carcinoma of exocervix	ICDO3
36550449	Mullerian mixed tumor of exocervix	ICDO3
36550492	Adenocarcinoma with mixed subtypes of endocervix	ICDO3
36550853	Carcinosarcoma, embryonal of endocervix	ICDO3
36550871	Adenocarcinoma in villous adenoma of overlapping lesion of cervix uteri	ICDO3
36550924	Small cell sarcoma of exocervix	ICDO3
36550981	Spindle cell sarcoma of exocervix	ICDO3
36551040	Yolk sac tumor, NOS, of overlapping lesion of cervix uteri	ICDO3
36551124	Sarcoma, NOS, of endocervix	ICDO3
36551128	Adenocarcinoma with neuroendocrine differentiation of cervix uteri	ICDO3
36551279	Large cell carcinoma with rhabdoid phenotype of endocervix	ICDO3
36551773	Basaloid carcinoma of overlapping lesion of cervix uteri	ICDO3
36551950	Papillary carcinoma, NOS, of overlapping lesion of cervix uteri	ICDO3
36552070	Myoepithelial carcinoma of exocervix	ICDO3
36552117	Epithelioid sarcoma, NOS, of overlapping lesion of cervix uteri	ICDO3
36552140	Basaloid carcinoma of endocervix	ICDO3
36552176	Mucoepidermoid carcinoma of exocervix	ICDO3
36552219	Endometrioid adenocarcinoma, NOS, of exocervix	ICDO3
36552229	Pseudosarcomatous carcinoma of exocervix	ICDO3
36552380	Solitary fibrous tumor, malignant of overlapping lesion of cervix uteri	ICDO3
36552524	Signet ring cell carcinoma of exocervix	ICDO3
36552547	Angiomyosarcoma of overlapping lesion of cervix uteri	ICDO3
36552683	Clear cell adenocarcinoma, NOS, of exocervix	ICDO3
36552684	Carcinosarcoma, embryonal of exocervix	ICDO3
36552718	Spindle cell rhabdomyosarcoma of overlapping lesion of cervix uteri	ICDO3
36552732	Angiomyosarcoma of exocervix	ICDO3
36552869	Epithelial-myoepithelial carcinoma of cervix uteri	ICDO3
36553067	Pleomorphic carcinoma of overlapping lesion of cervix uteri	ICDO3
36553139	Adenocarcinoma with spindle cell metaplasia of cervix uteri	ICDO3
36553416	Adenocarcinoma, NOS, of exocervix	ICDO3
36553574	Squamous cell carcinoma with horn formation of exocervix	ICDO3
36553620	Fibrosarcoma, NOS, of exocervix	ICDO3
36554506	Mucinous carcinoma, gastric type of exocervix	ICDO3
36554630	Adenoid basal carcinoma of overlapping lesion of cervix uteri	ICDO3
36554682	Squamous cell carcinoma, spindle cell of overlapping lesion of cervix uteri	ICDO3
36554741	Malignant tumor, small cell type of endocervix	ICDO3
36554879	Carcinoma, NOS, of overlapping lesion of cervix uteri	ICDO3
36555236	Mucin-producing adenocarcinoma of overlapping lesion of cervix uteri	ICDO3
36555480	Small cell sarcoma of overlapping lesion of cervix uteri	ICDO3
36555535	Malignant tumor, spindle cell type of cervix uteri	ICDO3
36556090	Schneiderian carcinoma of endocervix	ICDO3
36556239	Dermoid cyst, NOS, of cervix uteri	ICDO3
36556480	Myxofibrosarcoma of cervix uteri	ICDO3
36556581	Basal cell adenocarcinoma of cervix uteri	ICDO3
36556893	Myxofibrosarcoma of overlapping lesion of cervix uteri	ICDO3
36557179	Pseudosarcomatous carcinoma of cervix uteri	ICDO3
36557212	Fascial fibrosarcoma of overlapping lesion of cervix uteri	ICDO3
36557356	Hemangiosarcoma of cervix uteri	ICDO3
36557363	Mesenchymoma, malignant of cervix uteri	ICDO3
36557454	Lymphoepithelial carcinoma of exocervix	ICDO3
36557515	Malignant tumor, clear cell type of cervix uteri	ICDO3
36557568	Giant cell carcinoma of overlapping lesion of cervix uteri	ICDO3
36557622	Polygonal cell carcinoma of exocervix	ICDO3
36557719	Urothelial carcinoma, sarcomatoid of overlapping lesion of cervix uteri	ICDO3
36557784	Myxoid leiomyosarcoma of overlapping lesion of cervix uteri	ICDO3
36557908	Squamous cell carcinoma with horn formation of cervix uteri	ICDO3
36557957	Dermoid cyst, NOS, of endocervix	ICDO3
36557961	Mucin-producing adenocarcinoma of cervix uteri	ICDO3
36557981	Schneiderian carcinoma of exocervix	ICDO3
36558221	Mesonephroma, malignant of exocervix	ICDO3
36558222	Large cell carcinoma with rhabdoid phenotype of exocervix	ICDO3
36558309	Adenocarcinoma with cartilaginous and osseous metaplasia of cervix uteri	ICDO3
36558316	Pleomorphic carcinoma of endocervix	ICDO3
36558351	Small cell carcinoma, NOS, of overlapping lesion of cervix uteri	ICDO3
36558368	Nephroblastoma, NOS, of endocervix	ICDO3
36558413	Basaloid squamous cell carcinoma of endocervix	ICDO3
36558494	Myxoid leiomyosarcoma of endocervix	ICDO3
36558676	Polygonal cell carcinoma of cervix uteri	ICDO3
36558873	Myosarcoma of endocervix	ICDO3
36558903	Papillary squamous cell carcinoma of overlapping lesion of cervix uteri	ICDO3
36558997	Squamous cell carcinoma with horn formation of endocervix	ICDO3
36559046	Giant cell and spindle cell carcinoma of exocervix	ICDO3
36559112	Schneiderian carcinoma of overlapping lesion of cervix uteri	ICDO3
36559218	Adenocarcinoma, intestinal type of overlapping lesion of cervix uteri	ICDO3
36559233	Squamous cell carcinoma, small cell, nonkeratinizing of exocervix	ICDO3
36559251	Verrucous carcinoma, NOS, of overlapping lesion of cervix uteri	ICDO3
36559318	Scirrhous adenocarcinoma of cervix uteri	ICDO3
36559511	Squamous cell carcinoma, spindle cell of exocervix	ICDO3
36559824	Epithelial-myoepithelial carcinoma of overlapping lesion of cervix uteri	ICDO3
36559954	Yolk sac tumor, NOS, of endocervix	ICDO3
36560154	Malignant tumor, spindle cell type of overlapping lesion of cervix uteri	ICDO3
36560178	Epithelioid leiomyosarcoma of endocervix	ICDO3
36560209	Lymphoepithelial carcinoma of cervix uteri	ICDO3
36560346	Undifferentiated sarcoma of endocervix	ICDO3
36560812	Cribriform carcinoma, NOS, of endocervix	ICDO3
36560967	Carcinosarcoma, NOS, of overlapping lesion of cervix uteri	ICDO3
36561088	Malignant tumor, clear cell type of overlapping lesion of cervix uteri	ICDO3
36561205	Pseudosarcomatous carcinoma of overlapping lesion of cervix uteri	ICDO3
36561517	Squamous cell carcinoma, spindle cell of endocervix	ICDO3
36561534	Transitional cell carcinoma, NOS, of cervix uteri	ICDO3
36561543	Adenocarcinoma in tubulovillous adenoma of overlapping lesion of cervix uteri	ICDO3
36561585	Mesenchymoma, malignant of overlapping lesion of cervix uteri	ICDO3
36561592	Signet ring cell carcinoma of cervix uteri	ICDO3
36561628	Cloacogenic carcinoma of overlapping lesion of cervix uteri	ICDO3
36562167	Giant cell sarcoma of overlapping lesion of cervix uteri	ICDO3
36562344	Nephroblastoma, NOS, of exocervix	ICDO3
36562354	Spindle cell carcinoma, NOS, of overlapping lesion of cervix uteri	ICDO3
36562546	Desmoplastic small round cell tumor of endocervix	ICDO3
36562778	Mucoepidermoid carcinoma of endocervix	ICDO3
36563001	Embryonal rhabdomyosarcoma, NOS, of overlapping lesion of cervix uteri	ICDO3
36563134	Spindle cell sarcoma of overlapping lesion of cervix uteri	ICDO3
36563150	Malignant tumor, spindle cell type of endocervix	ICDO3
36563198	Carcinoma with osteoclast-like giant cells of exocervix	ICDO3
36563286	Giant cell and spindle cell carcinoma of cervix uteri	ICDO3
36563641	Spindle cell rhabdomyosarcoma of exocervix	ICDO3
36563823	Malignant peripheral nerve sheath tumor, NOS, of cervix uteri	ICDO3
36563948	Adenocarcinoma with apocrine metaplasia of cervix uteri	ICDO3
36563967	Superficial spreading adenocarcinoma of exocervix	ICDO3
36564010	Hemangiosarcoma of endocervix	ICDO3
36564027	Malignant tumor, small cell type of cervix uteri	ICDO3
36564279	Malignant tumor, giant cell type of endocervix	ICDO3
36564352	Carcinoma, undifferentiated, NOS, of overlapping lesion of cervix uteri	ICDO3
36564379	Tumor cells, malignant of overlapping lesion of cervix uteri	ICDO3
36564620	Pseudosarcomatous carcinoma of endocervix	ICDO3
36564634	Papillary adenocarcinoma, NOS, of overlapping lesion of cervix uteri	ICDO3
36564750	Alveolar soft part sarcoma of overlapping lesion of cervix uteri	ICDO3
36564980	Giant cell sarcoma of cervix uteri	ICDO3
36565011	Mesenchymoma, malignant of exocervix	ICDO3
36565065	Adenocarcinoma with cartilaginous and osseous metaplasia of endocervix	ICDO3
36565287	Pleomorphic rhabdomyosarcoma, adult type of endocervix	ICDO3
36565347	Large cell carcinoma, NOS, of overlapping lesion of cervix uteri	ICDO3
36565579	Sarcoma, NOS, of exocervix	ICDO3
36565650	Myxoid leiomyosarcoma of cervix uteri	ICDO3
36565701	Verrucous carcinoma, NOS, of cervix uteri	ICDO3
36565905	Papillary carcinoma, NOS, of cervix uteri	ICDO3
36566299	Myxofibrosarcoma of exocervix	ICDO3
36566364	Hemangiosarcoma of exocervix	ICDO3
36566481	Cloacogenic carcinoma of endocervix	ICDO3
36566880	Malignant tumor, clear cell type of endocervix	ICDO3
36566916	Superficial spreading adenocarcinoma of endocervix	ICDO3
36567050	Adenocarcinoma with spindle cell metaplasia of exocervix	ICDO3
36567373	Embryonal sarcoma of exocervix	ICDO3
36567419	Carcinoma with osteoclast-like giant cells of overlapping lesion of cervix uteri	ICDO3
36567466	Adenocarcinoma, intestinal type of exocervix	ICDO3
36567480	Sarcoma, NOS, of overlapping lesion of cervix uteri	ICDO3
36567583	Small cell carcinoma, fusiform cell of exocervix	ICDO3
36567635	Mixed type rhabdomyosarcoma of overlapping lesion of cervix uteri	ICDO3
36567980	Myosarcoma of exocervix	ICDO3
36568211	Tumor cells, malignant of cervix uteri	ICDO3
36568269	Tumor cells, malignant of exocervix	ICDO3
36568322	Tumor cells, malignant of endocervix	ICDO3
36676408	Malignant germ cell neoplasm of cervix uteri	SNOMED
36716617	Primary neuroendocrine carcinoma of cervix uteri	SNOMED
37016238	Primary adenocarcinoma of cervix uteri	SNOMED
37016242	Primary adenocarcinoma of endocervix	SNOMED
37116830	Invasive carcinoma of uterine cervix co-occurrent with human immunodeficiency virus infection	SNOMED
37162698	Primary poorly differentiated endocrine carcinoma of cervix uteri	SNOMED
37162702	Primary papillary carcinoma of cervix uteri	SNOMED
37166254	Primary adenosquamous carcinoma of cervix	SNOMED
37166300	Primary carcinoma of cervix	SNOMED
37166358	Primary carcinoma of uterine cervix, invasive	SNOMED
37166377	Primary carcinoma of endocervix	SNOMED
37166379	Primary carcinoma of exocervix	SNOMED
37167590	Primary adenoid basal carcinoma of cervix uteri	SNOMED
37167591	Primary adenoid cystic carcinoma of cervix uteri	SNOMED
37167620	Primary glassy cell carcinoma of cervix uteri	SNOMED
37167629	Primary adenosarcoma of cervix uteri	SNOMED
37167630	Primary carcinosarcoma of cervix uteri	SNOMED
37167778	Primary primitive neuroectodermal tumor of cervix uteri	SNOMED
42511508	Myofibroblastic sarcoma of exocervix	ICDO3
42511793	Combined small cell carcinoma of cervix uteri	ICDO3
42512081	Myofibroblastic sarcoma of endocervix	ICDO3
42512307	Myofibroblastic sarcoma of overlapping lesion of cervix uteri	ICDO3
42512458	Combined small cell carcinoma of endocervix	ICDO3
42512983	Myofibroblastic sarcoma of cervix uteri	ICDO3
44498939	Oat cell carcinoma of cervix uteri	ICDO3
44499013	Squamous cell carcinoma, keratinizing, NOS, of cervix uteri	ICDO3
44499445	Mucin-producing adenocarcinoma of endocervix	ICDO3
44499507	Papillary adenocarcinoma, NOS, of endocervix	ICDO3
44499509	Endometrioid adenocarcinoma, NOS, of endocervix	ICDO3
44499568	Spindle cell sarcoma of cervix uteri	ICDO3
44499644	Mixed cell adenocarcinoma of cervix uteri	ICDO3
44499647	Low grade serous carcinoma of endocervix	ICDO3
44499679	Small cell carcinoma, NOS, of cervix uteri	ICDO3
44499713	Spindle cell carcinoma, NOS, of cervix uteri	ICDO3
44499746	Serous carcinoma, NOS, of cervix uteri	ICDO3
44499749	Mucinous adenocarcinoma of cervix uteri	ICDO3
44499817	Signet ring cell carcinoma of endocervix	ICDO3
44499910	Mesonephroma, malignant of endocervix	ICDO3
44499916	Clear cell adenocarcinoma, NOS, of cervix uteri	ICDO3
44500091	Mullerian mixed tumor of endocervix	ICDO3
44500143	Adenocarcinoma, endocervical type, NOS, of cervix uteri	ICDO3
44500146	Mucinous adenocarcinoma of endocervix	ICDO3
44500232	Large cell neuroendocrine carcinoma of cervix uteri	ICDO3
44500258	Mucinous carcinoma, gastric type of endocervix	ICDO3
44500269	Mesodermal mixed tumor of endocervix	ICDO3
44500296	Adenocarcinoma with mixed subtypes of cervix uteri	ICDO3
44500297	Papillary adenocarcinoma, NOS, of cervix uteri	ICDO3
44500377	Embryonal rhabdomyosarcoma, NOS, of endocervix	ICDO3
44500434	Squamous cell carcinoma, large cell, nonkeratinizing, NOS, of endocervix	ICDO3
44500492	Squamous cell carcinoma, microinvasive of cervix uteri	ICDO3
44500513	Sarcoma, NOS, of cervix uteri	ICDO3
44500521	Mesonephroma, malignant of cervix uteri	ICDO3
44500540	Carcinoma, undifferentiated, NOS, of endocervix	ICDO3
44500980	Papillary squamous cell carcinoma of exocervix	ICDO3
44500990	Squamous cell carcinoma, microinvasive of exocervix	ICDO3
44500998	Adenoid basal carcinoma of endocervix	ICDO3
44501016	Low grade serous carcinoma of cervix uteri	ICDO3
44501133	Adenocarcinoma, intestinal type of endocervix	ICDO3
44501182	Papillary squamous cell carcinoma of cervix uteri	ICDO3
44501193	Squamous cell carcinoma, microinvasive of endocervix	ICDO3
44501228	Leiomyosarcoma, NOS, of endocervix	ICDO3
44501255	Squamous cell carcinoma, small cell, nonkeratinizing of endocervix	ICDO3
44501289	Mesodermal mixed tumor of cervix uteri	ICDO3
44501396	Squamous cell carcinoma, NOS, of exocervix	ICDO3
44501420	Desmoplastic small round cell tumor of cervix uteri	ICDO3
44501441	Serous carcinoma, NOS, of endocervix	ICDO3
44501517	Squamous cell carcinoma, spindle cell of cervix uteri	ICDO3
44501580	Mucinous carcinoma, gastric type of cervix uteri	ICDO3
44501641	Adenocarcinoma in tubulovillous adenoma of cervix uteri	ICDO3
44501784	Basaloid squamous cell carcinoma of cervix uteri	ICDO3
44501802	Adenocarcinoma, endocervical type, NOS, of endocervix	ICDO3
44501939	Mixed cell adenocarcinoma of endocervix	ICDO3
44501964	Desmoplastic melanoma, NOS, of cervix uteri	ICDO3
44502096	Adenocarcinoma, intestinal type of cervix uteri	ICDO3
44502247	Embryonal rhabdomyosarcoma, NOS, of cervix uteri	ICDO3
44502392	Clear cell adenocarcinoma, NOS, of endocervix	ICDO3
44502445	Endometrioid adenocarcinoma, NOS, of cervix uteri	ICDO3
44502472	High grade serous carcinoma of cervix uteri	ICDO3
44502520	Squamous cell carcinoma, keratinizing, NOS, of endocervix	ICDO3
44502521	Squamous cell carcinoma, small cell, nonkeratinizing of cervix uteri	ICDO3
44502558	Mullerian mixed tumor of cervix uteri	ICDO3
44502575	Adenosquamous carcinoma of endocervix	ICDO3
44502645	Adenosarcoma of endocervix	ICDO3
44502690	Squamous cell carcinoma, NOS, of endocervix	ICDO3
44502927	Squamous cell carcinoma, large cell, nonkeratinizing, NOS, of cervix uteri	ICDO3

## Sheet: colon
Concept ID	Concept Name	Vocabulary
79740	Overlapping malignant neoplasm of colon	SNOMED
197500	Primary malignant neoplasm of colon	SNOMED
432257	Primary malignant neoplasm of transverse colon	SNOMED
432837	Primary malignant neoplasm of cecum	SNOMED
433143	Primary malignant neoplasm of appendix	SNOMED
435754	Malignant tumor of ascending colon	SNOMED
436635	Primary malignant neoplasm of sigmoid colon	SNOMED
437798	Primary malignant neoplasm of splenic flexure of colon	SNOMED
438979	Primary malignant neoplasm of hepatic flexure of colon	SNOMED
441800	Primary malignant neoplasm of descending colon	SNOMED
443381	Malignant tumor of sigmoid colon	SNOMED
443382	Malignant tumor of descending colon	SNOMED
443383	Malignant neoplasm of appendix	SNOMED
443384	Malignant tumor of transverse colon	SNOMED
443391	Malignant tumor of cecum	SNOMED
443396	Malignant tumor of large intestine	SNOMED
603310	Primary malignant gastrointestinal stromal neoplasm of colon	SNOMED
608050	Leiomyosarcoma of colon	SNOMED
608070	Malignant mesenchymal neoplasm of appendix	SNOMED
760957	Malignant carcinoid tumor of descending colon	SNOMED
760958	Malignant carcinoid tumor of ascending colon	SNOMED
760959	Malignant carcinoid tumor of cecum	SNOMED
761916	Malignant carcinoid tumor of appendix	SNOMED
765058	Malignant carcinoid tumor of large intestine	SNOMED
1553182	Adenocarcinoma, intestinal type of cecum	ICDO3
1553191	Hidradenocarcinoma of colon, NOS	ICDO3
1553226	Pancreatobiliary type carcinoma of colon, NOS	ICDO3
1553487	Adenocarcinoma, intestinal type of transverse colon	ICDO3
4089661	Malignant neoplasm, overlapping lesion of colon	SNOMED
4115028	Carcinoma of sigmoid colon	SNOMED
4116240	Carcinoma of cecum	SNOMED
4149847	Carcinoma of colon	SNOMED
4180790	Malignant tumor of colon	SNOMED
4180791	Malignant tumor of hepatic flexure	SNOMED
4181344	Malignant tumor of splenic flexure	SNOMED
4184849	Adenocarcinoma of appendix	SNOMED
4184850	Adenocarcinoma of cecum	SNOMED
4193165	Carcinoma of descending colon	SNOMED
4193871	Carcinoma of transverse colon	SNOMED
4193872	Carcinoma of splenic flexure	SNOMED
4198567	HNPCC - hereditary nonpolyposis colon cancer	SNOMED
4200514	Adenocarcinoma of sigmoid colon	SNOMED
4207182	Carcinoma of ascending colon	SNOMED
4207183	Carcinoma of hepatic flexure	SNOMED
4246125	Primary malignant neoplasm of large intestine	SNOMED
4247719	Primary malignant neoplasm of ascending colon	SNOMED
4256776	Adenocarcinoma of large intestine	SNOMED
4307687	Carcinoma of colon, stage II	SNOMED
4310858	Carcinoma of colon, stage III	SNOMED
4312001	Carcinoma of colon, stage IV	SNOMED
4312240	Carcinoma of colon, stage I	SNOMED
35624316	Squamous cell carcinoma of colon	SNOMED
36517193	Squamous cell carcinoma, microinvasive of overlapping lesion of colon	ICDO3
36517247	Squamous cell carcinoma, small cell, nonkeratinizing of cecum	ICDO3
36517290	Scirrhous adenocarcinoma of overlapping lesion of colon	ICDO3
36517374	Enterochromaffin cell carcinoid of sigmoid colon	ICDO3
36517381	Giant cell and spindle cell carcinoma of descending colon	ICDO3
36517398	Pseudosarcomatous carcinoma of transverse colon	ICDO3
36517455	Squamous cell carcinoma, microinvasive of cecum	ICDO3
36517480	Adenocarcinoma with spindle cell metaplasia of hepatic flexure of colon	ICDO3
36517505	Liposarcoma, NOS, of sigmoid colon	ICDO3
36517757	Malignant tumor, giant cell type of cecum	ICDO3
36517782	Carcinosarcoma, embryonal of transverse colon	ICDO3
36517840	Myoepithelial carcinoma of descending colon	ICDO3
36517878	Mixed liposarcoma of colon, NOS	ICDO3
36517899	Solid carcinoma, NOS, of ascending colon	ICDO3
36517913	Adenocarcinoma with squamous metaplasia of colon, NOS	ICDO3
36517926	Epithelioid leiomyosarcoma of ascending colon	ICDO3
36517977	Fibroblastic liposarcoma of colon, NOS	ICDO3
36517991	Carcinoma with osteoclast-like giant cells of colon, NOS	ICDO3
36517992	Solitary fibrous tumor, malignant of overlapping lesion of colon	ICDO3
36518112	Papillary squamous cell carcinoma of descending colon	ICDO3
36518122	Liposarcoma, well differentiated, NOS, of cecum	ICDO3
36518246	Sarcoma, NOS, of overlapping lesion of colon	ICDO3
36518296	Malignant tumor, clear cell type of cecum	ICDO3
36518308	Malignant tumor, small cell type of descending colon	ICDO3
36518309	Myxoid liposarcoma of transverse colon	ICDO3
36518315	Adenocarcinoma in multiple adenomatous polyps of ascending colon	ICDO3
36518316	Adenosquamous carcinoma of appendix	ICDO3
36518445	Sarcoma, NOS, of hepatic flexure of colon	ICDO3
36518448	Basal cell adenocarcinoma of ascending colon	ICDO3
36518465	Acinar cell carcinoma of cecum	ICDO3
36518490	Superficial spreading adenocarcinoma of transverse colon	ICDO3
36518497	Villous adenocarcinoma of splenic flexure of colon	ICDO3
36518519	Papillary squamous cell carcinoma of hepatic flexure of colon	ICDO3
36518600	Myxofibrosarcoma of splenic flexure of colon	ICDO3
36518724	Villous adenocarcinoma of ascending colon	ICDO3
36518729	Small cell carcinoma, fusiform cell of appendix	ICDO3
36518766	Desmoplastic small round cell tumor of ascending colon	ICDO3
36518870	Pseudosarcomatous carcinoma of descending colon	ICDO3
36518916	Basal cell adenocarcinoma of descending colon	ICDO3
36519032	Infantile fibrosarcoma of ascending colon	ICDO3
36519040	Liposarcoma, NOS, of splenic flexure of colon	ICDO3
36519060	Adenocarcinoma with apocrine metaplasia of cecum	ICDO3
36519232	Spindle cell carcinoma, NOS, of hepatic flexure of colon	ICDO3
36519246	Epithelial-myoepithelial carcinoma of descending colon	ICDO3
36519247	Mixed adenoneuroendocrine carcinoma of descending colon	ICDO3
36519255	Desmoplastic small round cell tumor of descending colon	ICDO3
36519365	Epithelioid sarcoma, NOS, of hepatic flexure of colon	ICDO3
36519376	Myosarcoma of descending colon	ICDO3
36519390	Fascial fibrosarcoma of appendix	ICDO3
36519395	Mucoepidermoid carcinoma of splenic flexure of colon	ICDO3
36519514	Papillary carcinoma, NOS, of cecum	ICDO3
36519550	Pleomorphic carcinoma of descending colon	ICDO3
36519612	Pleomorphic carcinoma of hepatic flexure of colon	ICDO3
36519618	Adenocarcinoma with spindle cell metaplasia of cecum	ICDO3
36519642	Metaplastic carcinoma, NOS, of ascending colon	ICDO3
36519781	Giant cell and spindle cell carcinoma of appendix	ICDO3
36519825	Myosarcoma of overlapping lesion of colon	ICDO3
36519910	Spindle cell carcinoma, NOS, of descending colon	ICDO3
36519953	Fascial fibrosarcoma of sigmoid colon	ICDO3
36520077	Malignant tumor, spindle cell type of cecum	ICDO3
36520099	Adenocarcinoma with mixed subtypes of overlapping lesion of colon	ICDO3
36520110	Pleomorphic liposarcoma of cecum	ICDO3
36520141	Squamous cell carcinoma, keratinizing, NOS, of descending colon	ICDO3
36520143	Spindle cell carcinoma, NOS, of cecum	ICDO3
36520219	Sarcoma, NOS, of splenic flexure of colon	ICDO3
36520261	Fibroblastic liposarcoma of transverse colon	ICDO3
36520266	Giant cell carcinoma of splenic flexure of colon	ICDO3
36520299	Squamous cell carcinoma, NOS, of cecum	ICDO3
36520347	Fascial fibrosarcoma of transverse colon	ICDO3
36520412	Carcinosarcoma, NOS, of hepatic flexure of colon	ICDO3
36520528	Pleomorphic liposarcoma of appendix	ICDO3
36520534	Squamous cell carcinoma, large cell, nonkeratinizing, NOS, of sigmoid colon	ICDO3
36520575	Large cell carcinoma with rhabdoid phenotype of ascending colon	ICDO3
36520681	Carcinosarcoma, embryonal of overlapping lesion of colon	ICDO3
36520709	Carcinoma with osteoclast-like giant cells of hepatic flexure of colon	ICDO3
36520820	Adenocarcinoma with cartilaginous and osseous metaplasia of colon, NOS	ICDO3
36520829	Gastrointestinal stromal tumor of hepatic flexure of colon	ICDO3
36520962	Spindle cell sarcoma of splenic flexure of colon	ICDO3
36520999	Verrucous carcinoma, NOS, of ascending colon	ICDO3
36521018	Verrucous carcinoma, NOS, of descending colon	ICDO3
36521028	Tubular adenocarcinoma of splenic flexure of colon	ICDO3
36521082	Mucoepidermoid carcinoma of cecum	ICDO3
36521098	Glassy cell carcinoma of splenic flexure of colon	ICDO3
36521119	Squamous cell carcinoma, spindle cell of colon, NOS	ICDO3
36521175	Small cell sarcoma of cecum	ICDO3
36521183	Squamous cell carcinoma, large cell, nonkeratinizing, NOS, of splenic flexure of colon	ICDO3
36521414	Cystadenocarcinoma, NOS, of overlapping lesion of colon	ICDO3
36521492	Large cell carcinoma with rhabdoid phenotype of splenic flexure of colon	ICDO3
36521495	Small cell carcinoma, fusiform cell of splenic flexure of colon	ICDO3
36521519	Hemangiosarcoma of splenic flexure of colon	ICDO3
36521548	Hepatoid adenocarcinoma of descending colon	ICDO3
36521670	Squamous cell carcinoma, small cell, nonkeratinizing of ascending colon	ICDO3
36521726	Clear cell adenocarcinoma, NOS, of sigmoid colon	ICDO3
36521890	Angiomyosarcoma of cecum	ICDO3
36521918	Myoepithelial carcinoma of transverse colon	ICDO3
36521919	Mixed adenoneuroendocrine carcinoma of transverse colon	ICDO3
36521973	Carcinofibroma of sigmoid colon	ICDO3
36521999	Carcinosarcoma, NOS, of transverse colon	ICDO3
36522002	Adenocarcinoma in adenomatous polyposis coli of splenic flexure of colon	ICDO3
36522062	Squamous cell carcinoma, large cell, nonkeratinizing, NOS, of hepatic flexure of colon	ICDO3
36522099	Malignant tumor, giant cell type of appendix	ICDO3
36522214	Metaplastic carcinoma, NOS, of overlapping lesion of colon	ICDO3
36522352	Adenocarcinoma with squamous metaplasia of sigmoid colon	ICDO3
36522380	Epithelioma, malignant of hepatic flexure of colon	ICDO3
36522394	Giant cell and spindle cell carcinoma of cecum	ICDO3
36522425	Adenocarcinoma with cartilaginous and osseous metaplasia of overlapping lesion of colon	ICDO3
36522447	Undifferentiated sarcoma of colon, NOS	ICDO3
36522458	Small cell sarcoma of sigmoid colon	ICDO3
36522561	Malignant tumor, spindle cell type of transverse colon	ICDO3
36522580	Liposarcoma, well differentiated, NOS, of sigmoid colon	ICDO3
36522630	Papillary carcinoma, NOS, of ascending colon	ICDO3
36522659	Gastrointestinal stromal tumor of descending colon	ICDO3
36522672	Pseudosarcomatous carcinoma of hepatic flexure of colon	ICDO3
36522708	Liposarcoma, well differentiated, NOS, of colon, NOS	ICDO3
36522786	Liposarcoma, NOS, of descending colon	ICDO3
36522868	Gastrointestinal stromal tumor of splenic flexure of colon	ICDO3
36522964	Acinar cell carcinoma of transverse colon	ICDO3
36523010	Mixed liposarcoma of descending colon	ICDO3
36523103	Papillary carcinoma, NOS, of hepatic flexure of colon	ICDO3
36523276	Squamous cell carcinoma, spindle cell of cecum	ICDO3
36523302	Adenocarcinoma with mixed subtypes of descending colon	ICDO3
36523401	Squamous cell carcinoma with horn formation of transverse colon	ICDO3
36523630	Adenocarcinoma with apocrine metaplasia of descending colon	ICDO3
36523658	Small cell carcinoma, fusiform cell of transverse colon	ICDO3
36523660	Spindle cell sarcoma of cecum	ICDO3
36523693	Carcinosarcoma, NOS, of overlapping lesion of colon	ICDO3
36524059	Adenosquamous carcinoma of descending colon	ICDO3
36524082	Myxoid leiomyosarcoma of transverse colon	ICDO3
36524117	Adenocarcinoma with cartilaginous and osseous metaplasia of hepatic flexure of colon	ICDO3
36524169	Malignant tumor, clear cell type of hepatic flexure of colon	ICDO3
36524229	Carcinoma simplex of splenic flexure of colon	ICDO3
36524240	Squamous cell carcinoma, microinvasive of descending colon	ICDO3
36524266	Superficial spreading adenocarcinoma of cecum	ICDO3
36524271	Papillary carcinoma, NOS, of descending colon	ICDO3
36524297	Verrucous carcinoma, NOS, of appendix	ICDO3
36524347	Spindle cell sarcoma of ascending colon	ICDO3
36524400	Mixed liposarcoma of cecum	ICDO3
36524467	Hemangiosarcoma of descending colon	ICDO3
36524481	Pleomorphic liposarcoma of sigmoid colon	ICDO3
36524496	Enterochromaffin cell carcinoid of hepatic flexure of colon	ICDO3
36524507	Acinar cell carcinoma of sigmoid colon	ICDO3
36524523	Mucoepidermoid carcinoma of ascending colon	ICDO3
36524553	Adenocarcinoma in adenomatous polyposis coli of appendix	ICDO3
36524579	Carcinoma, anaplastic, NOS, of transverse colon	ICDO3
36524657	Small cell carcinoma, fusiform cell of ascending colon	ICDO3
36524678	Hepatoid adenocarcinoma of transverse colon	ICDO3
36524683	Papillary adenocarcinoma, NOS, of appendix	ICDO3
36524690	Mixed adenoneuroendocrine carcinoma of splenic flexure of colon	ICDO3
36524726	Fascial fibrosarcoma of colon, NOS	ICDO3
36524857	Giant cell and spindle cell carcinoma of colon, NOS	ICDO3
36524885	Giant cell carcinoma of overlapping lesion of colon	ICDO3
36524903	Dedifferentiated liposarcoma of ascending colon	ICDO3
36524969	Giant cell and spindle cell carcinoma of sigmoid colon	ICDO3
36525003	Myxoid liposarcoma of sigmoid colon	ICDO3
36525026	Carcinofibroma of colon, NOS	ICDO3
36525049	Small cell carcinoma, NOS, of overlapping lesion of colon	ICDO3
36525060	Myosarcoma of ascending colon	ICDO3
36525291	Carcinoma simplex of descending colon	ICDO3
36525304	Squamous cell carcinoma, large cell, nonkeratinizing, NOS, of descending colon	ICDO3
36525312	Papillary carcinoma, NOS, of appendix	ICDO3
36525393	Round cell liposarcoma of ascending colon	ICDO3
36525408	Adenocarcinoma with squamous metaplasia of hepatic flexure of colon	ICDO3
36525509	Solid carcinoma, NOS, of appendix	ICDO3
36525556	Squamous cell carcinoma, adenoid of sigmoid colon	ICDO3
36525772	Squamous cell carcinoma, spindle cell of ascending colon	ICDO3
36525819	Mixed adenoneuroendocrine carcinoma of colon, NOS	ICDO3
36525830	Carcinoma simplex of colon, NOS	ICDO3
36525988	Giant cell and spindle cell carcinoma of ascending colon	ICDO3
36526028	Undifferentiated sarcoma of hepatic flexure of colon	ICDO3
36526140	Spindle cell carcinoma, NOS, of ascending colon	ICDO3
36526187	Solid carcinoma, NOS, of cecum	ICDO3
36526244	Myxoid liposarcoma of descending colon	ICDO3
36526290	Polygonal cell carcinoma of hepatic flexure of colon	ICDO3
36526294	Squamous cell carcinoma, adenoid of overlapping lesion of colon	ICDO3
36526487	Epithelioid leiomyosarcoma of hepatic flexure of colon	ICDO3
36526627	Scirrhous adenocarcinoma of colon, NOS	ICDO3
36526725	Superficial spreading adenocarcinoma of descending colon	ICDO3
36526727	Spindle cell carcinoma, NOS, of splenic flexure of colon	ICDO3
36526752	Metaplastic carcinoma, NOS, of sigmoid colon	ICDO3
36526783	Glassy cell carcinoma of transverse colon	ICDO3
36526908	Carcinosarcoma, embryonal of splenic flexure of colon	ICDO3
36526950	Medullary carcinoma, NOS, of descending colon	ICDO3
36527031	Carcinofibroma of cecum	ICDO3
36527041	Squamous cell carcinoma, large cell, nonkeratinizing, NOS, of ascending colon	ICDO3
36527097	Spindle cell sarcoma of descending colon	ICDO3
36527116	Spindle cell sarcoma of sigmoid colon	ICDO3
36527191	Malignant tumor, giant cell type of sigmoid colon	ICDO3
36527281	Myosarcoma of cecum	ICDO3
36527351	Small cell carcinoma, fusiform cell of descending colon	ICDO3
36527398	Carcinoma, anaplastic, NOS, of hepatic flexure of colon	ICDO3
36527476	Leiomyosarcoma, NOS, of appendix	ICDO3
36527600	Stromal sarcoma, NOS, of ascending colon	ICDO3
36527693	Mucoepidermoid carcinoma of descending colon	ICDO3
36527707	Carcinofibroma of descending colon	ICDO3
36527745	Carcinoma, diffuse type of colon, NOS	ICDO3
36527817	Undifferentiated sarcoma of splenic flexure of colon	ICDO3
36527895	Stromal sarcoma, NOS, of colon, NOS	ICDO3
36527986	Adenocarcinoma with cartilaginous and osseous metaplasia of appendix	ICDO3
36528005	Mixed liposarcoma of hepatic flexure of colon	ICDO3
36528016	Leiomyosarcoma, NOS, of hepatic flexure of colon	ICDO3
36528154	Papillary adenocarcinoma, NOS, of splenic flexure of colon	ICDO3
36528217	Epithelioma, malignant of cecum	ICDO3
36528298	Malignant tumor, giant cell type of hepatic flexure of colon	ICDO3
36528352	Solitary fibrous tumor, malignant of colon, NOS	ICDO3
36528366	Adenocarcinoma with apocrine metaplasia of sigmoid colon	ICDO3
36528383	Acinar cell cystadenocarcinoma of appendix	ICDO3
36528392	Metaplastic carcinoma, NOS, of hepatic flexure of colon	ICDO3
36528559	Epithelioid sarcoma, NOS, of cecum	ICDO3
36528574	Villous adenocarcinoma of colon, NOS	ICDO3
36528604	Squamous cell carcinoma, NOS, of descending colon	ICDO3
36528720	Adenocarcinoma with squamous metaplasia of cecum	ICDO3
36528898	Large cell carcinoma, NOS, of hepatic flexure of colon	ICDO3
36529021	Infantile fibrosarcoma of splenic flexure of colon	ICDO3
36529046	Glassy cell carcinoma of colon, NOS	ICDO3
36529077	Polygonal cell carcinoma of cecum	ICDO3
36529078	Adenocarcinoma in adenomatous polyp of overlapping lesion of colon	ICDO3
36529172	Stromal sarcoma, NOS, of hepatic flexure of colon	ICDO3
36529173	Dedifferentiated liposarcoma of appendix	ICDO3
36529289	Solid carcinoma, NOS, of transverse colon	ICDO3
36529294	Epithelial-myoepithelial carcinoma of hepatic flexure of colon	ICDO3
36529349	Myoepithelial carcinoma of appendix	ICDO3
36529355	Malignant tumor, spindle cell type of appendix	ICDO3
36529455	Adenocarcinoma in adenomatous polyposis coli of hepatic flexure of colon	ICDO3
36529501	Infantile fibrosarcoma of colon, NOS	ICDO3
36529777	Sarcoma, NOS, of colon, NOS	ICDO3
36529793	Acinar cell carcinoma of hepatic flexure of colon	ICDO3
36529815	Sarcoma, NOS, of sigmoid colon	ICDO3
36529934	Solid carcinoma, NOS, of sigmoid colon	ICDO3
36530057	Medullary carcinoma, NOS, of appendix	ICDO3
36530070	Carcinoma simplex of hepatic flexure of colon	ICDO3
36530098	Epithelioid leiomyosarcoma of cecum	ICDO3
36530195	Sarcoma, NOS, of transverse colon	ICDO3
36530243	Fibrosarcoma, NOS, of ascending colon	ICDO3
36530363	Dedifferentiated liposarcoma of overlapping lesion of colon	ICDO3
36530536	Pleomorphic carcinoma of appendix	ICDO3
36530653	Giant cell carcinoma of ascending colon	ICDO3
36530655	Medullary carcinoma, NOS, of cecum	ICDO3
36530672	Verrucous carcinoma, NOS, of hepatic flexure of colon	ICDO3
36530900	Myxoid leiomyosarcoma of hepatic flexure of colon	ICDO3
36530903	Squamous cell carcinoma with horn formation of overlapping lesion of colon	ICDO3
36530925	Tubular adenocarcinoma of colon, NOS	ICDO3
36530931	Giant cell carcinoma of cecum	ICDO3
36530984	Adenocarcinoma with apocrine metaplasia of splenic flexure of colon	ICDO3
36530992	Round cell liposarcoma of transverse colon	ICDO3
36531004	Medullary carcinoma, NOS, of transverse colon	ICDO3
36531042	Malignant tumor, clear cell type of descending colon	ICDO3
36531073	Hepatoid adenocarcinoma of colon, NOS	ICDO3
36531080	Polygonal cell carcinoma of descending colon	ICDO3
36531094	Malignant tumor, spindle cell type of colon, NOS	ICDO3
36531112	Papillary carcinoma, NOS, of sigmoid colon	ICDO3
36531137	Large cell carcinoma, NOS, of ascending colon	ICDO3
36531149	Hepatoid adenocarcinoma of appendix	ICDO3
36531184	Adenocarcinoma with cartilaginous and osseous metaplasia of ascending colon	ICDO3
36531202	Giant cell carcinoma of sigmoid colon	ICDO3
36531259	Squamous cell carcinoma, NOS, of splenic flexure of colon	ICDO3
36531299	Adenocarcinoma with cartilaginous and osseous metaplasia of descending colon	ICDO3
36531329	Polygonal cell carcinoma of splenic flexure of colon	ICDO3
36531345	Carcinoma, diffuse type of ascending colon	ICDO3
36531376	Squamous cell carcinoma, small cell, nonkeratinizing of hepatic flexure of colon	ICDO3
36531401	Squamous cell carcinoma, spindle cell of overlapping lesion of colon	ICDO3
36531478	Small cell carcinoma, fusiform cell of colon, NOS	ICDO3
36531547	Epithelial-myoepithelial carcinoma of transverse colon	ICDO3
36531573	Carcinoma simplex of cecum	ICDO3
36531616	Myxoid leiomyosarcoma of splenic flexure of colon	ICDO3
36531685	Hepatoid adenocarcinoma of hepatic flexure of colon	ICDO3
36531708	Carcinosarcoma, embryonal of hepatic flexure of colon	ICDO3
36531716	Large cell neuroendocrine carcinoma of transverse colon	ICDO3
36531794	Infantile fibrosarcoma of hepatic flexure of colon	ICDO3
36531825	Dedifferentiated liposarcoma of descending colon	ICDO3
36531875	Metaplastic carcinoma, NOS, of appendix	ICDO3
36531969	Large cell carcinoma with rhabdoid phenotype of colon, NOS	ICDO3
36532149	Malignant tumor, small cell type of colon, NOS	ICDO3
36532339	Pleomorphic carcinoma of ascending colon	ICDO3
36532404	Large cell carcinoma with rhabdoid phenotype of cecum	ICDO3
36532436	Fibrosarcoma, NOS, of descending colon	ICDO3
36532448	Angiomyosarcoma of colon, NOS	ICDO3
36532476	Papillary carcinoma, NOS, of colon, NOS	ICDO3
36532584	Fascial fibrosarcoma of cecum	ICDO3
36532660	Squamous cell carcinoma, NOS, of appendix	ICDO3
36532842	Squamous cell carcinoma, adenoid of ascending colon	ICDO3
36532893	Acinar cell carcinoma of descending colon	ICDO3
36532897	Squamous cell carcinoma with horn formation of colon, NOS	ICDO3
36532966	Round cell liposarcoma of sigmoid colon	ICDO3
36533090	Carcinoma, undifferentiated, NOS, of splenic flexure of colon	ICDO3
36533114	Solitary fibrous tumor, malignant of transverse colon	ICDO3
36533185	Polygonal cell carcinoma of colon, NOS	ICDO3
36533201	Adenocarcinoma with cartilaginous and osseous metaplasia of splenic flexure of colon	ICDO3
36533218	Papillary squamous cell carcinoma of cecum	ICDO3
36533326	Signet ring cell carcinoma of overlapping lesion of colon	ICDO3
36533402	Pleomorphic liposarcoma of transverse colon	ICDO3
36533437	Round cell liposarcoma of appendix	ICDO3
36533499	Solitary fibrous tumor, malignant of appendix	ICDO3
36533511	Carcinoma simplex of sigmoid colon	ICDO3
36533572	Squamous cell carcinoma, spindle cell of appendix	ICDO3
36533823	Angiomyosarcoma of sigmoid colon	ICDO3
36533833	Leiomyosarcoma, NOS, of transverse colon	ICDO3
36533849	Squamous cell carcinoma, spindle cell of sigmoid colon	ICDO3
36533883	Leiomyosarcoma, NOS, of descending colon	ICDO3
36533942	Spindle cell carcinoma, NOS, of appendix	ICDO3
36533946	Small cell sarcoma of descending colon	ICDO3
36533948	Spindle cell sarcoma of colon, NOS	ICDO3
36533966	Papillary squamous cell carcinoma of splenic flexure of colon	ICDO3
36533994	Myxoid liposarcoma of colon, NOS	ICDO3
36534051	Acinar cell cystadenocarcinoma of hepatic flexure of colon	ICDO3
36534118	Liposarcoma, NOS, of colon, NOS	ICDO3
36534141	Scirrhous adenocarcinoma of sigmoid colon	ICDO3
36534160	Verrucous carcinoma, NOS, of cecum	ICDO3
36534328	Pleomorphic liposarcoma of descending colon	ICDO3
36534338	Squamous cell carcinoma with horn formation of sigmoid colon	ICDO3
36534368	Carcinoma with osteoclast-like giant cells of appendix	ICDO3
36534455	Carcinoma simplex of ascending colon	ICDO3
36534469	Carcinoma, anaplastic, NOS, of sigmoid colon	ICDO3
36534477	Giant cell and spindle cell carcinoma of transverse colon	ICDO3
36534492	Desmoplastic small round cell tumor of appendix	ICDO3
36534558	Mixed liposarcoma of overlapping lesion of colon	ICDO3
36534597	Papillary adenocarcinoma, NOS, of transverse colon	ICDO3
36534602	Carcinoma, anaplastic, NOS, of ascending colon	ICDO3
36534614	Acinar cell cystadenocarcinoma of colon, NOS	ICDO3
36534676	Mixed adenoneuroendocrine carcinoma of ascending colon	ICDO3
36534694	Myxoid leiomyosarcoma of descending colon	ICDO3
36534718	Hemangiosarcoma of cecum	ICDO3
36534735	Stromal sarcoma, NOS, of transverse colon	ICDO3
36534919	Squamous cell carcinoma, adenoid of transverse colon	ICDO3
36535018	Carcinoma simplex of overlapping lesion of colon	ICDO3
36535150	Adenocarcinoma in adenomatous polyposis coli of transverse colon	ICDO3
36535198	Small cell sarcoma of overlapping lesion of colon	ICDO3
36535310	Carcinosarcoma, embryonal of cecum	ICDO3
36535318	Epithelioma, malignant of colon, NOS	ICDO3
36535362	Carcinofibroma of appendix	ICDO3
36535494	Giant cell carcinoma of hepatic flexure of colon	ICDO3
36535559	Glassy cell carcinoma of hepatic flexure of colon	ICDO3
36535565	Myxoid leiomyosarcoma of sigmoid colon	ICDO3
36535590	Malignant tumor, spindle cell type of descending colon	ICDO3
36535623	Adenocarcinoma with squamous metaplasia of ascending colon	ICDO3
36535776	Small cell carcinoma, NOS, of sigmoid colon	ICDO3
36535803	Hemangiosarcoma of overlapping lesion of colon	ICDO3
36535860	Myxofibrosarcoma of appendix	ICDO3
36536176	Epithelioid sarcoma, NOS, of splenic flexure of colon	ICDO3
36536302	Angiomyosarcoma of transverse colon	ICDO3
36536321	Desmoplastic small round cell tumor of transverse colon	ICDO3
36536335	Cystadenocarcinoma, NOS, of cecum	ICDO3
36536398	Large cell carcinoma with rhabdoid phenotype of hepatic flexure of colon	ICDO3
36536496	Hemangiosarcoma of colon, NOS	ICDO3
36536625	Papillary squamous cell carcinoma of overlapping lesion of colon	ICDO3
36536660	Large cell carcinoma, NOS, of splenic flexure of colon	ICDO3
36536724	Adenocarcinoma with spindle cell metaplasia of colon, NOS	ICDO3
36536788	Liposarcoma, NOS, of overlapping lesion of colon	ICDO3
36536791	Squamous cell carcinoma, adenoid of colon, NOS	ICDO3
36536863	Round cell liposarcoma of hepatic flexure of colon	ICDO3
36536873	Carcinoma, undifferentiated, NOS, of appendix	ICDO3
36536919	Spindle cell sarcoma of hepatic flexure of colon	ICDO3
36536935	Pleomorphic liposarcoma of ascending colon	ICDO3
36536938	Papillary carcinoma, NOS, of overlapping lesion of colon	ICDO3
36536967	Pseudosarcomatous carcinoma of splenic flexure of colon	ICDO3
36537124	Liposarcoma, well differentiated, NOS, of appendix	ICDO3
36537155	Pleomorphic carcinoma of sigmoid colon	ICDO3
36537248	Myxoid liposarcoma of cecum	ICDO3
36537403	Squamous cell carcinoma with horn formation of descending colon	ICDO3
36537421	Infantile fibrosarcoma of overlapping lesion of colon	ICDO3
36537464	Epithelioma, malignant of descending colon	ICDO3
36537537	Malignant tumor, spindle cell type of ascending colon	ICDO3
36537543	Pseudosarcomatous carcinoma of colon, NOS	ICDO3
36537698	Epithelial-myoepithelial carcinoma of appendix	ICDO3
36537785	Carcinoma with osteoclast-like giant cells of descending colon	ICDO3
36537912	Squamous cell carcinoma with horn formation of ascending colon	ICDO3
36537941	Fibrosarcoma, NOS, of colon, NOS	ICDO3
36537969	Metaplastic carcinoma, NOS, of descending colon	ICDO3
36537978	Tubular adenocarcinoma of descending colon	ICDO3
36537994	Squamous cell carcinoma, keratinizing, NOS, of ascending colon	ICDO3
36538007	Superficial spreading adenocarcinoma of overlapping lesion of colon	ICDO3
36538038	Polygonal cell carcinoma of appendix	ICDO3
36538064	Small cell sarcoma of hepatic flexure of colon	ICDO3
36538090	Sarcoma, NOS, of ascending colon	ICDO3
36538264	Squamous cell carcinoma with horn formation of cecum	ICDO3
36538280	Solitary fibrous tumor, malignant of ascending colon	ICDO3
36538313	Mixed adenoneuroendocrine carcinoma of cecum	ICDO3
36538316	Scirrhous adenocarcinoma of cecum	ICDO3
36538491	Adenocarcinoma, intestinal type of splenic flexure of colon	ICDO3
36538555	Infantile fibrosarcoma of transverse colon	ICDO3
36538562	Infantile fibrosarcoma of appendix	ICDO3
36538836	Myosarcoma of splenic flexure of colon	ICDO3
36538847	Adenocarcinoma in multiple adenomatous polyps of transverse colon	ICDO3
36538960	Carcinoma, diffuse type of splenic flexure of colon	ICDO3
36538962	Dedifferentiated liposarcoma of cecum	ICDO3
36538991	Adenocarcinoma with mixed subtypes of colon, NOS	ICDO3
36539064	Carcinoma, undifferentiated, NOS, of sigmoid colon	ICDO3
36539065	Spindle cell sarcoma of appendix	ICDO3
36539092	Myxoid leiomyosarcoma of ascending colon	ICDO3
36539114	Carcinosarcoma, embryonal of descending colon	ICDO3
36539129	Hemangiosarcoma of ascending colon	ICDO3
36539283	Carcinosarcoma, NOS, of ascending colon	ICDO3
36539303	Adenocarcinoma with cartilaginous and osseous metaplasia of sigmoid colon	ICDO3
36539322	Carcinoma with osteoclast-like giant cells of cecum	ICDO3
36539328	Adenocarcinoma with spindle cell metaplasia of descending colon	ICDO3
36539337	Undifferentiated sarcoma of sigmoid colon	ICDO3
36539402	Malignant tumor, spindle cell type of hepatic flexure of colon	ICDO3
36539431	Mucoepidermoid carcinoma of sigmoid colon	ICDO3
36539571	Mucoepidermoid carcinoma of appendix	ICDO3
36539611	Acinar cell carcinoma of overlapping lesion of colon	ICDO3
36539812	Verrucous carcinoma, NOS, of overlapping lesion of colon	ICDO3
36539813	Scirrhous adenocarcinoma of ascending colon	ICDO3
36539862	Superficial spreading adenocarcinoma of ascending colon	ICDO3
36540046	Papillary squamous cell carcinoma of colon, NOS	ICDO3
36540055	Malignant tumor, small cell type of sigmoid colon	ICDO3
36540072	Large cell neuroendocrine carcinoma of splenic flexure of colon	ICDO3
36540131	Malignant tumor, clear cell type of appendix	ICDO3
36540298	Angiomyosarcoma of appendix	ICDO3
36540300	Myxofibrosarcoma of descending colon	ICDO3
36540380	Cystadenocarcinoma, NOS, of descending colon	ICDO3
36540392	Cystadenocarcinoma, NOS, of transverse colon	ICDO3
36540423	Mixed liposarcoma of appendix	ICDO3
36540509	Myoepithelial carcinoma of ascending colon	ICDO3
36540554	Superficial spreading adenocarcinoma of hepatic flexure of colon	ICDO3
36540621	Superficial spreading adenocarcinoma of splenic flexure of colon	ICDO3
36540653	Adenosquamous carcinoma of hepatic flexure of colon	ICDO3
36540732	Malignant tumor, giant cell type of transverse colon	ICDO3
36540738	Carcinosarcoma, embryonal of appendix	ICDO3
36540801	Squamous cell carcinoma, large cell, nonkeratinizing, NOS, of transverse colon	ICDO3
36540812	Malignant tumor, giant cell type of splenic flexure of colon	ICDO3
36540968	Epithelioid sarcoma, NOS, of colon, NOS	ICDO3
36541013	Adenocarcinoma with apocrine metaplasia of overlapping lesion of colon	ICDO3
36541030	Neoplasm, malignant of overlapping lesion of colon	ICDO3
36541062	Adenocarcinoma in multiple adenomatous polyps of overlapping lesion of colon	ICDO3
36541105	Adenocarcinoma with spindle cell metaplasia of sigmoid colon	ICDO3
36541150	Small cell carcinoma, fusiform cell of cecum	ICDO3
36541244	Myoepithelial carcinoma of cecum	ICDO3
36541290	Epithelioid sarcoma, NOS, of sigmoid colon	ICDO3
36541312	Glassy cell carcinoma of descending colon	ICDO3
36541351	Carcinoma with osteoclast-like giant cells of transverse colon	ICDO3
36541403	Fibrosarcoma, NOS, of transverse colon	ICDO3
36541474	Papillary squamous cell carcinoma of appendix	ICDO3
36541702	Malignant tumor, small cell type of appendix	ICDO3
36541753	Polygonal cell carcinoma of ascending colon	ICDO3
36541764	Acinar cell cystadenocarcinoma of sigmoid colon	ICDO3
36541841	Carcinofibroma of hepatic flexure of colon	ICDO3
36541914	Stromal sarcoma, NOS, of overlapping lesion of colon	ICDO3
36542051	Carcinosarcoma, NOS, of cecum	ICDO3
36542121	Basal cell adenocarcinoma of cecum	ICDO3
36542127	Undifferentiated sarcoma of overlapping lesion of colon	ICDO3
36542184	Large cell neuroendocrine carcinoma of appendix	ICDO3
36542293	Carcinosarcoma, embryonal of sigmoid colon	ICDO3
36542327	Verrucous carcinoma, NOS, of colon, NOS	ICDO3
36542446	Carcinoma, diffuse type of sigmoid colon	ICDO3
36542470	Giant cell sarcoma of sigmoid colon	ICDO3
36542547	Mucin-producing adenocarcinoma of overlapping lesion of colon	ICDO3
36542595	Squamous cell carcinoma, NOS, of hepatic flexure of colon	ICDO3
36542597	Solid carcinoma, NOS, of descending colon	ICDO3
36542645	Acinar cell carcinoma of appendix	ICDO3
36542672	Adenocarcinoma with spindle cell metaplasia of ascending colon	ICDO3
36542895	Squamous cell carcinoma, large cell, nonkeratinizing, NOS, of overlapping lesion of colon	ICDO3
36542910	Malignant tumor, small cell type of ascending colon	ICDO3
36542921	Solitary fibrous tumor, malignant of descending colon	ICDO3
36542935	Myxoid leiomyosarcoma of overlapping lesion of colon	ICDO3
36542980	Large cell carcinoma, NOS, of cecum	ICDO3
36543039	Angiomyosarcoma of splenic flexure of colon	ICDO3
36543066	Giant cell sarcoma of cecum	ICDO3
36543160	Carcinoma, undifferentiated, NOS, of descending colon	ICDO3
36543236	Desmoplastic small round cell tumor of hepatic flexure of colon	ICDO3
36543282	Small cell sarcoma of ascending colon	ICDO3
36543319	Carcinoma, diffuse type of hepatic flexure of colon	ICDO3
36543321	Fibrosarcoma, NOS, of hepatic flexure of colon	ICDO3
36543530	Squamous cell carcinoma, microinvasive of transverse colon	ICDO3
36543543	Giant cell and spindle cell carcinoma of hepatic flexure of colon	ICDO3
36543573	Epithelial-myoepithelial carcinoma of colon, NOS	ICDO3
36543599	Scirrhous adenocarcinoma of descending colon	ICDO3
36543602	Basal cell adenocarcinoma of splenic flexure of colon	ICDO3
36543665	Giant cell sarcoma of overlapping lesion of colon	ICDO3
36543695	Adenocarcinoma with apocrine metaplasia of transverse colon	ICDO3
36543825	Adenocarcinoma with spindle cell metaplasia of overlapping lesion of colon	ICDO3
36543940	Large cell carcinoma, NOS, of overlapping lesion of colon	ICDO3
36543954	Basal cell adenocarcinoma of hepatic flexure of colon	ICDO3
36544152	Glassy cell carcinoma of ascending colon	ICDO3
36544256	Carcinosarcoma, NOS, of splenic flexure of colon	ICDO3
36544324	Solitary fibrous tumor, malignant of hepatic flexure of colon	ICDO3
36544368	Pleomorphic carcinoma of colon, NOS	ICDO3
36544372	Gastrointestinal stromal tumor of appendix	ICDO3
36544470	Mucoepidermoid carcinoma of colon, NOS	ICDO3
36544523	Hemangiosarcoma of hepatic flexure of colon	ICDO3
36544782	Cystadenocarcinoma, NOS, of splenic flexure of colon	ICDO3
36544807	Solid carcinoma, NOS, of hepatic flexure of colon	ICDO3
36544906	Pleomorphic carcinoma of cecum	ICDO3
36545002	Carcinoma simplex of transverse colon	ICDO3
36545083	Malignant tumor, clear cell type of transverse colon	ICDO3
36545084	Myxoid liposarcoma of splenic flexure of colon	ICDO3
36545148	Large cell carcinoma with rhabdoid phenotype of transverse colon	ICDO3
36545158	Basal cell adenocarcinoma of transverse colon	ICDO3
36545206	Squamous cell carcinoma, microinvasive of splenic flexure of colon	ICDO3
36545257	Squamous cell carcinoma, small cell, nonkeratinizing of sigmoid colon	ICDO3
36545379	Mucinous adenocarcinoma of overlapping lesion of colon	ICDO3
36545386	Large cell carcinoma, NOS, of appendix	ICDO3
36545535	Papillary carcinoma, NOS, of splenic flexure of colon	ICDO3
36545540	Myxofibrosarcoma of overlapping lesion of colon	ICDO3
36545571	Squamous cell carcinoma, keratinizing, NOS, of hepatic flexure of colon	ICDO3
36545613	Giant cell carcinoma of colon, NOS	ICDO3
36545664	Adenosquamous carcinoma of overlapping lesion of colon	ICDO3
36545686	Squamous cell carcinoma, small cell, nonkeratinizing of colon, NOS	ICDO3
36546236	Squamous cell carcinoma, small cell, nonkeratinizing of descending colon	ICDO3
36546262	Hemangiosarcoma of transverse colon	ICDO3
36546275	Myxoid leiomyosarcoma of colon, NOS	ICDO3
36546337	Adenocarcinoma in adenomatous polyposis coli of ascending colon	ICDO3
36546355	Metaplastic carcinoma, NOS, of colon, NOS	ICDO3
36546439	Giant cell sarcoma of hepatic flexure of colon	ICDO3
36546447	Acinar cell cystadenocarcinoma of overlapping lesion of colon	ICDO3
36546604	Papillary adenocarcinoma, NOS, of hepatic flexure of colon	ICDO3
36546777	Malignant tumor, giant cell type of ascending colon	ICDO3
36546853	Stromal sarcoma, NOS, of splenic flexure of colon	ICDO3
36546914	Squamous cell carcinoma, small cell, nonkeratinizing of splenic flexure of colon	ICDO3
36547050	Myxoid liposarcoma of appendix	ICDO3
36547074	Acinar cell cystadenocarcinoma of ascending colon	ICDO3
36547105	Infantile fibrosarcoma of descending colon	ICDO3
36547263	Leiomyosarcoma, NOS, of cecum	ICDO3
36547289	Superficial spreading adenocarcinoma of appendix	ICDO3
36547294	Squamous cell carcinoma, microinvasive of sigmoid colon	ICDO3
36547476	Carcinoma, undifferentiated, NOS, of cecum	ICDO3
36547484	Adenocarcinoma in multiple adenomatous polyps of appendix	ICDO3
36547508	Carcinosarcoma, NOS, of descending colon	ICDO3
36547648	Undifferentiated sarcoma of cecum	ICDO3
36547702	Small cell sarcoma of appendix	ICDO3
36547715	Liposarcoma, well differentiated, NOS, of ascending colon	ICDO3
36547795	Giant cell sarcoma of colon, NOS	ICDO3
36547920	Malignant tumor, clear cell type of colon, NOS	ICDO3
36548040	Adenocarcinoma in multiple adenomatous polyps of descending colon	ICDO3
36548113	Adenocarcinoma with cartilaginous and osseous metaplasia of cecum	ICDO3
36548145	Glassy cell carcinoma of cecum	ICDO3
36548251	Squamous cell carcinoma, small cell, nonkeratinizing of overlapping lesion of colon	ICDO3
36548298	Liposarcoma, well differentiated, NOS, of descending colon	ICDO3
36548322	Carcinoma, undifferentiated, NOS, of ascending colon	ICDO3
36548330	Cystadenocarcinoma, NOS, of hepatic flexure of colon	ICDO3
36548361	Mixed adenoneuroendocrine carcinoma of sigmoid colon	ICDO3
36548400	Spindle cell sarcoma of overlapping lesion of colon	ICDO3
36548401	Carcinoma, anaplastic, NOS, of colon, NOS	ICDO3
36548402	Leiomyosarcoma, NOS, of overlapping lesion of colon	ICDO3
36548476	Carcinosarcoma, NOS, of sigmoid colon	ICDO3
36548494	Large cell neuroendocrine carcinoma of colon, NOS	ICDO3
36548553	Squamous cell carcinoma, large cell, nonkeratinizing, NOS, of colon, NOS	ICDO3
36548674	Squamous cell carcinoma, microinvasive of hepatic flexure of colon	ICDO3
36548695	Scirrhous adenocarcinoma of transverse colon	ICDO3
36548737	Glassy cell carcinoma of overlapping lesion of colon	ICDO3
36548741	Fibrosarcoma, NOS, of sigmoid colon	ICDO3
36548757	Epithelioid sarcoma, NOS, of transverse colon	ICDO3
36548799	Fibrosarcoma, NOS, of cecum	ICDO3
36548807	Fibroblastic liposarcoma of cecum	ICDO3
36548950	Round cell liposarcoma of descending colon	ICDO3
36548971	Papillary adenocarcinoma, NOS, of colon, NOS	ICDO3
36549024	Adenocarcinoma with cartilaginous and osseous metaplasia of transverse colon	ICDO3
36549033	Hepatoid adenocarcinoma of splenic flexure of colon	ICDO3
36549071	Malignant tumor, spindle cell type of overlapping lesion of colon	ICDO3
36549133	Gastrointestinal stromal tumor of colon, NOS	ICDO3
36549167	Pleomorphic liposarcoma of overlapping lesion of colon	ICDO3
36549192	Desmoplastic small round cell tumor of cecum	ICDO3
36549206	Carcinoma, undifferentiated, NOS, of hepatic flexure of colon	ICDO3
36549227	Squamous cell carcinoma, NOS, of overlapping lesion of colon	ICDO3
36549340	Myoepithelial carcinoma of splenic flexure of colon	ICDO3
36549367	Polygonal cell carcinoma of sigmoid colon	ICDO3
36549405	Scirrhous adenocarcinoma of appendix	ICDO3
36549436	Papillary adenocarcinoma, NOS, of overlapping lesion of colon	ICDO3
36549467	Myosarcoma of hepatic flexure of colon	ICDO3
36549607	Adenocarcinoma with squamous metaplasia of overlapping lesion of colon	ICDO3
36549612	Fibroblastic liposarcoma of appendix	ICDO3
36549710	Acinar cell cystadenocarcinoma of transverse colon	ICDO3
36549738	Villous adenocarcinoma of hepatic flexure of colon	ICDO3
36549748	Solid carcinoma, NOS, of overlapping lesion of colon	ICDO3
36549964	Solid carcinoma, NOS, of colon, NOS	ICDO3
36550053	Tumor cells, malignant of overlapping lesion of colon	ICDO3
36550073	Pleomorphic carcinoma of transverse colon	ICDO3
36550171	Mixed liposarcoma of sigmoid colon	ICDO3
36550353	Large cell carcinoma with rhabdoid phenotype of sigmoid colon	ICDO3
36550422	Acinar cell cystadenocarcinoma of cecum	ICDO3
36550477	Small cell sarcoma of splenic flexure of colon	ICDO3
36550536	Infantile fibrosarcoma of cecum	ICDO3
36550572	Dedifferentiated liposarcoma of colon, NOS	ICDO3
36550650	Myoepithelial carcinoma of colon, NOS	ICDO3
36550726	Myosarcoma of appendix	ICDO3
36550771	Epithelioma, malignant of ascending colon	ICDO3
36550790	Malignant tumor, giant cell type of overlapping lesion of colon	ICDO3
36550796	Gastrointestinal stromal tumor of ascending colon	ICDO3
36550943	Malignant tumor, small cell type of cecum	ICDO3
36551130	Liposarcoma, NOS, of appendix	ICDO3
36551275	Small cell sarcoma of colon, NOS	ICDO3
36551281	Carcinofibroma of transverse colon	ICDO3
36551309	Fibroblastic liposarcoma of sigmoid colon	ICDO3
36551390	Desmoplastic small round cell tumor of overlapping lesion of colon	ICDO3
36551396	Undifferentiated sarcoma of appendix	ICDO3
36551623	Squamous cell carcinoma, adenoid of cecum	ICDO3
36551676	Large cell carcinoma, NOS, of descending colon	ICDO3
36551710	Squamous cell carcinoma, keratinizing, NOS, of transverse colon	ICDO3
36551747	Undifferentiated sarcoma of ascending colon	ICDO3
36551803	Leiomyosarcoma, NOS, of splenic flexure of colon	ICDO3
36551880	Fascial fibrosarcoma of splenic flexure of colon	ICDO3
36552071	Sarcoma, NOS, of descending colon	ICDO3
36552072	Pseudosarcomatous carcinoma of ascending colon	ICDO3
36552278	Epithelial-myoepithelial carcinoma of sigmoid colon	ICDO3
36552408	Squamous cell carcinoma, large cell, nonkeratinizing, NOS, of appendix	ICDO3
36552451	Small cell carcinoma, fusiform cell of overlapping lesion of colon	ICDO3
36552470	Liposarcoma, well differentiated, NOS, of overlapping lesion of colon	ICDO3
36552480	Myxofibrosarcoma of colon, NOS	ICDO3
36552518	Cystadenocarcinoma, NOS, of colon, NOS	ICDO3
36552564	Epithelioid sarcoma, NOS, of ascending colon	ICDO3
36552602	Polygonal cell carcinoma of transverse colon	ICDO3
36552619	Carcinosarcoma, embryonal of colon, NOS	ICDO3
36552652	Stromal sarcoma, NOS, of descending colon	ICDO3
36552722	Adenocarcinoma with mixed subtypes of hepatic flexure of colon	ICDO3
36552724	Adenocarcinoma in adenomatous polyposis coli of overlapping lesion of colon	ICDO3
36552787	Myxoid liposarcoma of hepatic flexure of colon	ICDO3
36552799	Verrucous carcinoma, NOS, of transverse colon	ICDO3
36552866	Tubular adenocarcinoma of ascending colon	ICDO3
36552870	Large cell carcinoma with rhabdoid phenotype of appendix	ICDO3
36552986	Malignant tumor, clear cell type of splenic flexure of colon	ICDO3
36552995	Liposarcoma, NOS, of transverse colon	ICDO3
36553110	Glassy cell carcinoma of sigmoid colon	ICDO3
36553127	Cystadenocarcinoma, NOS, of appendix	ICDO3
36553253	Papillary squamous cell carcinoma of ascending colon	ICDO3
36553303	Round cell liposarcoma of colon, NOS	ICDO3
36553583	Epithelioid leiomyosarcoma of appendix	ICDO3
36553659	Angiomyosarcoma of hepatic flexure of colon	ICDO3
36553691	Squamous cell carcinoma, microinvasive of ascending colon	ICDO3
36553697	Carcinoma, anaplastic, NOS, of cecum	ICDO3
36553857	Acinar cell carcinoma of splenic flexure of colon	ICDO3
36553946	Myxofibrosarcoma of cecum	ICDO3
36553960	Mixed liposarcoma of transverse colon	ICDO3
36554073	Sarcoma, NOS, of cecum	ICDO3
36554079	Epithelioid leiomyosarcoma of overlapping lesion of colon	ICDO3
36554114	Superficial spreading adenocarcinoma of colon, NOS	ICDO3
36554145	Pseudosarcomatous carcinoma of appendix	ICDO3
36554146	Small cell carcinoma, NOS, of descending colon	ICDO3
36554160	Squamous cell carcinoma with horn formation of appendix	ICDO3
36554217	Solid carcinoma, NOS, of splenic flexure of colon	ICDO3
36554324	Squamous cell carcinoma, keratinizing, NOS, of overlapping lesion of colon	ICDO3
36554334	Carcinoma with osteoclast-like giant cells of splenic flexure of colon	ICDO3
36554347	Epithelioid leiomyosarcoma of descending colon	ICDO3
36554404	Malignant tumor, clear cell type of sigmoid colon	ICDO3
36554549	Mixed liposarcoma of ascending colon	ICDO3
36554550	Serrated adenocarcinoma of ascending colon	ICDO3
36554575	Myxoid leiomyosarcoma of cecum	ICDO3
36554595	Fibrosarcoma, NOS, of overlapping lesion of colon	ICDO3
36554608	Spindle cell sarcoma of transverse colon	ICDO3
36554686	Spindle cell carcinoma, NOS, of transverse colon	ICDO3
36554714	Squamous cell carcinoma, keratinizing, NOS, of cecum	ICDO3
36555037	Round cell liposarcoma of overlapping lesion of colon	ICDO3
36555093	Fascial fibrosarcoma of overlapping lesion of colon	ICDO3
36555110	Carcinoma, diffuse type of appendix	ICDO3
36555203	Squamous cell carcinoma, keratinizing, NOS, of appendix	ICDO3
36555408	Desmoplastic small round cell tumor of colon, NOS	ICDO3
36555420	Acinar cell cystadenocarcinoma of splenic flexure of colon	ICDO3
36555445	Epithelioid sarcoma, NOS, of overlapping lesion of colon	ICDO3
36555504	Carcinoma, diffuse type of cecum	ICDO3
36555534	Squamous cell carcinoma, spindle cell of hepatic flexure of colon	ICDO3
36555599	Sarcoma, NOS, of appendix	ICDO3
36555648	Squamous cell carcinoma, NOS, of colon, NOS	ICDO3
36555650	Tubular adenocarcinoma of appendix	ICDO3
36555825	Pseudosarcomatous carcinoma of overlapping lesion of colon	ICDO3
36555879	Verrucous carcinoma, NOS, of splenic flexure of colon	ICDO3
36555908	Acinar cell carcinoma of colon, NOS	ICDO3
36555955	Verrucous carcinoma, NOS, of sigmoid colon	ICDO3
36556087	Epithelioma, malignant of sigmoid colon	ICDO3
36556197	Cystadenocarcinoma, NOS, of ascending colon	ICDO3
36556198	Enterochromaffin cell carcinoid of transverse colon	ICDO3
36556262	Adenocarcinoma in adenomatous polyposis coli of descending colon	ICDO3
36556699	Adenocarcinoma in villous adenoma of overlapping lesion of colon	ICDO3
36556738	Dedifferentiated liposarcoma of sigmoid colon	ICDO3
36556759	Glassy cell carcinoma of appendix	ICDO3
36556767	Adenocarcinoma in adenomatous polyposis coli of cecum	ICDO3
36556972	Malignant tumor, spindle cell type of sigmoid colon	ICDO3
36556986	Leiomyosarcoma, NOS, of sigmoid colon	ICDO3
36557064	Malignant tumor, clear cell type of overlapping lesion of colon	ICDO3
36557089	Enterochromaffin cell carcinoid of overlapping lesion of colon	ICDO3
36557132	Acinar cell carcinoma of ascending colon	ICDO3
36557136	Adenocarcinoma with spindle cell metaplasia of transverse colon	ICDO3
36557152	Acinar cell cystadenocarcinoma of descending colon	ICDO3
36557186	Mucoepidermoid carcinoma of hepatic flexure of colon	ICDO3
36557202	Hepatoid adenocarcinoma of ascending colon	ICDO3
36557257	Squamous cell carcinoma, adenoid of appendix	ICDO3
36557362	Squamous cell carcinoma, small cell, nonkeratinizing of transverse colon	ICDO3
36557375	Pleomorphic carcinoma of overlapping lesion of colon	ICDO3
36557384	Fibroblastic liposarcoma of splenic flexure of colon	ICDO3
36557416	Stromal sarcoma, NOS, of cecum	ICDO3
36557461	Malignant tumor, small cell type of overlapping lesion of colon	ICDO3
36557469	Large cell carcinoma with rhabdoid phenotype of descending colon	ICDO3
36557600	Giant cell and spindle cell carcinoma of overlapping lesion of colon	ICDO3
36557603	Squamous cell carcinoma, adenoid of hepatic flexure of colon	ICDO3
36557666	Epithelioid leiomyosarcoma of sigmoid colon	ICDO3
36557668	Carcinoma, undifferentiated, NOS, of overlapping lesion of colon	ICDO3
36557689	Adenocarcinoma with squamous metaplasia of descending colon	ICDO3
36557933	Basal cell adenocarcinoma of appendix	ICDO3
36557976	Liposarcoma, NOS, of hepatic flexure of colon	ICDO3
36558010	Hepatoid adenocarcinoma of sigmoid colon	ICDO3
36558052	Squamous cell carcinoma, small cell, nonkeratinizing of appendix	ICDO3
36558054	Myxofibrosarcoma of transverse colon	ICDO3
36558147	Epithelial-myoepithelial carcinoma of cecum	ICDO3
36558278	Epithelioma, malignant of appendix	ICDO3
36558313	Basal cell adenocarcinoma of sigmoid colon	ICDO3
36558375	Enterochromaffin cell carcinoid of splenic flexure of colon	ICDO3
36558419	Malignant tumor, giant cell type of descending colon	ICDO3
36558421	Myosarcoma of sigmoid colon	ICDO3
36558447	Adenocarcinoma with apocrine metaplasia of hepatic flexure of colon	ICDO3
36558539	Giant cell carcinoma of appendix	ICDO3
36558609	Myxofibrosarcoma of ascending colon	ICDO3
36558695	Angiomyosarcoma of descending colon	ICDO3
36558792	Squamous cell carcinoma, adenoid of descending colon	ICDO3
36559043	Fibroblastic liposarcoma of ascending colon	ICDO3
36559081	Small cell sarcoma of transverse colon	ICDO3
36559232	Adenocarcinoma with squamous metaplasia of transverse colon	ICDO3
36559258	Giant cell sarcoma of transverse colon	ICDO3
36559272	Carcinoma, diffuse type of overlapping lesion of colon	ICDO3
36559280	Fibroblastic liposarcoma of hepatic flexure of colon	ICDO3
36559392	Carcinoma, NOS, of overlapping lesion of colon	ICDO3
36559489	Tubular adenocarcinoma of overlapping lesion of colon	ICDO3
36559504	Adenocarcinoma with spindle cell metaplasia of splenic flexure of colon	ICDO3
36559749	Myoepithelial carcinoma of overlapping lesion of colon	ICDO3
36559861	Mixed adenoneuroendocrine carcinoma of hepatic flexure of colon	ICDO3
36559888	Pseudosarcomatous carcinoma of cecum	ICDO3
36559903	Adenocarcinoma with squamous metaplasia of appendix	ICDO3
36559932	Adenocarcinoma with spindle cell metaplasia of appendix	ICDO3
36559985	Round cell liposarcoma of cecum	ICDO3
36560037	Giant cell and spindle cell carcinoma of splenic flexure of colon	ICDO3
36560038	Pleomorphic liposarcoma of hepatic flexure of colon	ICDO3
36560108	Tubular adenocarcinoma of hepatic flexure of colon	ICDO3
36560139	Polygonal cell carcinoma of overlapping lesion of colon	ICDO3
36560257	Large cell neuroendocrine carcinoma of descending colon	ICDO3
36560294	Papillary carcinoma, NOS, of transverse colon	ICDO3
36560308	Dedifferentiated liposarcoma of hepatic flexure of colon	ICDO3
36560344	Squamous cell carcinoma, keratinizing, NOS, of splenic flexure of colon	ICDO3
36560403	Scirrhous adenocarcinoma of splenic flexure of colon	ICDO3
36560466	Mixed liposarcoma of splenic flexure of colon	ICDO3
36560559	Pleomorphic carcinoma of splenic flexure of colon	ICDO3
36560599	Carcinoma, anaplastic, NOS, of splenic flexure of colon	ICDO3
36560731	Carcinoma, diffuse type of transverse colon	ICDO3
36560734	Epithelioma, malignant of overlapping lesion of colon	ICDO3
36560775	Carcinoma, diffuse type of descending colon	ICDO3
36560788	Cystadenocarcinoma, NOS, of sigmoid colon	ICDO3
36560970	Carcinoma with osteoclast-like giant cells of overlapping lesion of colon	ICDO3
36561054	Epithelioma, malignant of splenic flexure of colon	ICDO3
36561086	Malignant tumor, spindle cell type of splenic flexure of colon	ICDO3
36561097	Liposarcoma, well differentiated, NOS, of transverse colon	ICDO3
36561147	Squamous cell carcinoma with horn formation of hepatic flexure of colon	ICDO3
36561239	Malignant tumor, clear cell type of ascending colon	ICDO3
36561240	Adenosquamous carcinoma of splenic flexure of colon	ICDO3
36561305	Myxoid leiomyosarcoma of appendix	ICDO3
36561337	Fascial fibrosarcoma of ascending colon	ICDO3
36561605	Adenocarcinoma, NOS, of overlapping lesion of colon	ICDO3
36561659	Small cell carcinoma, NOS, of splenic flexure of colon	ICDO3
36561688	Squamous cell carcinoma, NOS, of transverse colon	ICDO3
36561692	Malignant tumor, giant cell type of colon, NOS	ICDO3
36561723	Metaplastic carcinoma, NOS, of cecum	ICDO3
36561728	Giant cell sarcoma of splenic flexure of colon	ICDO3
36561931	Pseudosarcomatous carcinoma of sigmoid colon	ICDO3
36562056	Stromal sarcoma, NOS, of sigmoid colon	ICDO3
36562304	Solitary fibrous tumor, malignant of splenic flexure of colon	ICDO3
36562328	Adenocarcinoma with mixed subtypes of splenic flexure of colon	ICDO3
36562334	Squamous cell carcinoma, keratinizing, NOS, of sigmoid colon	ICDO3
36562377	Adenocarcinoma with mixed subtypes of transverse colon	ICDO3
36562519	Adenocarcinoma with apocrine metaplasia of ascending colon	ICDO3
36562561	Pleomorphic liposarcoma of splenic flexure of colon	ICDO3
36562582	Myxoid liposarcoma of overlapping lesion of colon	ICDO3
36562617	Giant cell carcinoma of transverse colon	ICDO3
36562620	Papillary squamous cell carcinoma of transverse colon	ICDO3
36562648	Small cell carcinoma, fusiform cell of hepatic flexure of colon	ICDO3
36562674	Squamous cell carcinoma, spindle cell of splenic flexure of colon	ICDO3
36562748	Solitary fibrous tumor, malignant of sigmoid colon	ICDO3
36562766	Hepatoid adenocarcinoma of overlapping lesion of colon	ICDO3
36562794	Carcinofibroma of ascending colon	ICDO3
36562813	Basal cell adenocarcinoma of overlapping lesion of colon	ICDO3
36562828	Epithelioid sarcoma, NOS, of appendix	ICDO3
36563181	Myoepithelial carcinoma of sigmoid colon	ICDO3
36563204	Liposarcoma, well differentiated, NOS, of hepatic flexure of colon	ICDO3
36563299	Dedifferentiated liposarcoma of splenic flexure of colon	ICDO3
36563488	Carcinoma, anaplastic, NOS, of appendix	ICDO3
36563595	Round cell liposarcoma of splenic flexure of colon	ICDO3
36563626	Gastrointestinal stromal tumor of overlapping lesion of colon	ICDO3
36563654	Large cell carcinoma, NOS, of sigmoid colon	ICDO3
36563678	Liposarcoma, well differentiated, NOS, of splenic flexure of colon	ICDO3
36563756	Mucoepidermoid carcinoma of transverse colon	ICDO3
36563886	Squamous cell carcinoma, spindle cell of descending colon	ICDO3
36563922	Metaplastic carcinoma, NOS, of transverse colon	ICDO3
36563950	Giant cell sarcoma of appendix	ICDO3
36563973	Myxoid liposarcoma of ascending colon	ICDO3
36563985	Undifferentiated sarcoma of transverse colon	ICDO3
36563996	Squamous cell carcinoma, spindle cell of transverse colon	ICDO3
36564121	Myxofibrosarcoma of sigmoid colon	ICDO3
36564178	Leiomyosarcoma, NOS, of colon, NOS	ICDO3
36564197	Fascial fibrosarcoma of hepatic flexure of colon	ICDO3
36564204	Basal cell adenocarcinoma of colon, NOS	ICDO3
36564211	Large cell carcinoma with rhabdoid phenotype of overlapping lesion of colon	ICDO3
36564432	Myxofibrosarcoma of hepatic flexure of colon	ICDO3
36564730	Squamous cell carcinoma, microinvasive of appendix	ICDO3
36564829	Malignant tumor, small cell type of splenic flexure of colon	ICDO3
36564935	Carcinoma simplex of appendix	ICDO3
36564964	Squamous cell carcinoma, microinvasive of colon, NOS	ICDO3
36565009	Epithelial-myoepithelial carcinoma of splenic flexure of colon	ICDO3
36565047	Myosarcoma of colon, NOS	ICDO3
36565069	Desmoplastic small round cell tumor of splenic flexure of colon	ICDO3
36565089	Mucoepidermoid carcinoma of overlapping lesion of colon	ICDO3
36565123	Giant cell sarcoma of descending colon	ICDO3
36565162	Squamous cell carcinoma, large cell, nonkeratinizing, NOS, of cecum	ICDO3
36565176	Malignant tumor, small cell type of transverse colon	ICDO3
36565190	Adenocarcinoma in multiple adenomatous polyps of hepatic flexure of colon	ICDO3
36565308	Solitary fibrous tumor, malignant of cecum	ICDO3
36565382	Malignant tumor, small cell type of hepatic flexure of colon	ICDO3
36565386	Fibrosarcoma, NOS, of splenic flexure of colon	ICDO3
36565411	Adenocarcinoma with apocrine metaplasia of appendix	ICDO3
36565463	Dedifferentiated liposarcoma of transverse colon	ICDO3
36565575	Hepatoid adenocarcinoma of cecum	ICDO3
36565597	Pleomorphic liposarcoma of colon, NOS	ICDO3
36565644	Squamous cell carcinoma, keratinizing, NOS, of colon, NOS	ICDO3
36565653	Carcinosarcoma, NOS, of appendix	ICDO3
36565751	Giant cell carcinoma of descending colon	ICDO3
36565794	Papillary squamous cell carcinoma of sigmoid colon	ICDO3
36565894	Adenocarcinoma with squamous metaplasia of splenic flexure of colon	ICDO3
36565914	Squamous cell carcinoma, adenoid of splenic flexure of colon	ICDO3
36565921	Myosarcoma of transverse colon	ICDO3
36565934	Hemangiosarcoma of sigmoid colon	ICDO3
36565948	Myoepithelial carcinoma of hepatic flexure of colon	ICDO3
36566061	Spindle cell carcinoma, NOS, of sigmoid colon	ICDO3
36566070	Papillary adenocarcinoma, NOS, of ascending colon	ICDO3
36566125	Carcinosarcoma, embryonal of ascending colon	ICDO3
36566228	Epithelial-myoepithelial carcinoma of ascending colon	ICDO3
36566260	Adenocarcinoma in multiple adenomatous polyps of splenic flexure of colon	ICDO3
36566374	Epithelioma, malignant of transverse colon	ICDO3
36566376	Undifferentiated sarcoma of descending colon	ICDO3
36566477	Adenocarcinoma in tubulovillous adenoma of overlapping lesion of colon	ICDO3
36566492	Fibroblastic liposarcoma of overlapping lesion of colon	ICDO3
36566497	Large cell carcinoma, NOS, of transverse colon	ICDO3
36566533	Large cell carcinoma, NOS, of colon, NOS	ICDO3
36566584	Infantile fibrosarcoma of sigmoid colon	ICDO3
36566721	Angiomyosarcoma of overlapping lesion of colon	ICDO3
36566786	Spindle cell carcinoma, NOS, of overlapping lesion of colon	ICDO3
36566833	Villous adenocarcinoma of appendix	ICDO3
36566840	Carcinofibroma of overlapping lesion of colon	ICDO3
36566901	Desmoplastic small round cell tumor of sigmoid colon	ICDO3
36566994	Carcinosarcoma, NOS, of colon, NOS	ICDO3
36567087	Spindle cell carcinoma, NOS, of colon, NOS	ICDO3
36567098	Stromal sarcoma, NOS, of appendix	ICDO3
36567224	Squamous cell carcinoma with horn formation of splenic flexure of colon	ICDO3
36567229	Small cell carcinoma, fusiform cell of sigmoid colon	ICDO3
36567253	Epithelioid leiomyosarcoma of splenic flexure of colon	ICDO3
36567280	Fibroblastic liposarcoma of descending colon	ICDO3
36567284	Carcinoma, anaplastic, NOS, of overlapping lesion of colon	ICDO3
36567356	Fibrosarcoma, NOS, of appendix	ICDO3
36567377	Fascial fibrosarcoma of descending colon	ICDO3
36567417	Giant cell sarcoma of ascending colon	ICDO3
36567435	Metaplastic carcinoma, NOS, of splenic flexure of colon	ICDO3
36567436	Adenocarcinoma with apocrine metaplasia of colon, NOS	ICDO3
36567493	Villous adenocarcinoma of overlapping lesion of colon	ICDO3
36567509	Angiomyosarcoma of ascending colon	ICDO3
36567536	Carcinoma, undifferentiated, NOS, of colon, NOS	ICDO3
36567543	Epithelioid leiomyosarcoma of colon, NOS	ICDO3
36567564	Carcinoma with osteoclast-like giant cells of sigmoid colon	ICDO3
36567725	Epithelial-myoepithelial carcinoma of overlapping lesion of colon	ICDO3
36567857	Liposarcoma, NOS, of cecum	ICDO3
36567869	Carcinofibroma of splenic flexure of colon	ICDO3
36567934	Carcinoma with osteoclast-like giant cells of ascending colon	ICDO3
36567938	Carcinoma, anaplastic, NOS, of descending colon	ICDO3
36568035	Tumor cells, malignant of sigmoid colon	ICDO3
36568046	Tumor cells, malignant of cecum	ICDO3
36568049	Tumor cells, malignant of ascending colon	ICDO3
36568095	Tumor cells, malignant of transverse colon	ICDO3
36568113	Tumor cells, malignant of hepatic flexure of colon	ICDO3
36568126	Tumor cells, malignant of splenic flexure of colon	ICDO3
36568145	Tumor cells, malignant of descending colon	ICDO3
36568264	Tumor cells, malignant of appendix	ICDO3
36568349	Tumor cells, malignant of colon, NOS	ICDO3
36713361	Primary adenocarcinoma of ascending colon	SNOMED
36713545	Neuroendocrine carcinoma of appendix	SNOMED
36715890	Primary mucinous adenocarcinoma of appendix	SNOMED
36715911	Primary adenocarcinoma of ascending colon and right flexure	SNOMED
36715912	Primary adenocarcinoma of transverse colon	SNOMED
36717495	Primary adenocarcinoma of descending colon and splenic flexure	SNOMED
37111620	Malignant carcinoid tumor of colon	SNOMED
37208245	Primary adenocarcinoma of descending colon	SNOMED
40492937	Carcinoma of appendix	SNOMED
42511611	Adenosarcoma of cecum	ICDO3
42511613	Micropapillary carcinoma, NOS, of sigmoid colon	ICDO3
42511614	Micropapillary carcinoma, NOS, of descending colon	ICDO3
42511708	Clear cell sarcoma, NOS, of descending colon	ICDO3
42511723	Myofibroblastic sarcoma of sigmoid colon	ICDO3
42511753	Myofibroblastic sarcoma of cecum	ICDO3
42511781	Myofibroblastic sarcoma of colon, NOS	ICDO3
42511855	Serrated adenocarcinoma of colon, NOS	ICDO3
42511879	Micropapillary carcinoma, NOS, of overlapping lesion of colon	ICDO3
42511881	Micropapillary carcinoma, NOS, of splenic flexure of colon	ICDO3
42511969	Clear cell sarcoma, NOS, of cecum	ICDO3
42511982	Myofibroblastic sarcoma of hepatic flexure of colon	ICDO3
42512063	Serrated adenocarcinoma of cecum	ICDO3
42512076	Serrated adenocarcinoma of transverse colon	ICDO3
42512100	Serrated adenocarcinoma of hepatic flexure of colon	ICDO3
42512140	Micropapillary carcinoma, NOS, of hepatic flexure of colon	ICDO3
42512169	Myofibroblastic sarcoma of descending colon	ICDO3
42512172	Myofibroblastic sarcoma of transverse colon	ICDO3
42512202	Myofibroblastic sarcoma of appendix	ICDO3
42512255	Serrated adenocarcinoma of descending colon	ICDO3
42512257	Synovial sarcoma, spindle cell of transverse colon	ICDO3
42512292	Serrated adenocarcinoma of sigmoid colon	ICDO3
42512351	Myofibroblastic sarcoma of ascending colon	ICDO3
42512396	Myofibroblastic sarcoma of overlapping lesion of colon	ICDO3
42512414	Mesonephroma, malignant of sigmoid colon	ICDO3
42512435	Serrated adenocarcinoma of overlapping lesion of colon	ICDO3
42512437	Spindle cell melanoma, NOS, of ascending colon	ICDO3
42512512	Serrated adenocarcinoma of splenic flexure of colon	ICDO3
42512593	Clear cell sarcoma, NOS, of sigmoid colon	ICDO3
42512603	Myofibroblastic sarcoma of splenic flexure of colon	ICDO3
42512689	Adenocarcinoma, intestinal type of appendix	ICDO3
42512700	Adenocarcinoma, intestinal type of colon, NOS	ICDO3
42512703	Malignant melanoma, NOS, of hepatic flexure of colon	ICDO3
42512762	Micropapillary carcinoma, NOS, of cecum	ICDO3
42512803	Adenocarcinoma, intestinal type of hepatic flexure of colon	ICDO3
42512838	Adenocarcinoma, intestinal type of ascending colon	ICDO3
42512863	Invasive micropapillary carcinoma of breast of transverse colon	ICDO3
42512897	Micropapillary carcinoma, NOS, of colon, NOS	ICDO3
42512903	Micropapillary carcinoma, NOS, of ascending colon	ICDO3
42512946	Endometrioid adenocarcinoma, NOS, of cecum	ICDO3
42512948	Micropapillary carcinoma, NOS, of transverse colon	ICDO3
42537577	Microsatellite instability-high colorectal cancer	SNOMED
42872396	Primary adenocarcinoma of colon	SNOMED
44498956	Adenocarcinoma in villous adenoma of ascending colon	ICDO3
44498960	Mucinous adenocarcinoma of transverse colon	ICDO3
44499436	Adenocarcinoma in adenomatous polyposis coli of sigmoid colon	ICDO3
44499511	Mucinous adenocarcinoma of colon, NOS	ICDO3
44499512	Mucin-producing adenocarcinoma of appendix	ICDO3
44499547	Villous adenocarcinoma of cecum	ICDO3
44499548	Villous adenocarcinoma of descending colon	ICDO3
44499550	Adenocarcinoma in tubulovillous adenoma of sigmoid colon	ICDO3
44499559	Signet ring cell carcinoma of ascending colon	ICDO3
44499565	Adenosquamous carcinoma of cecum	ICDO3
44499640	Neuroendocrine carcinoma, NOS, of sigmoid colon	ICDO3
44499747	Mucinous cystadenocarcinoma, NOS, of appendix	ICDO3
44499788	Large cell neuroendocrine carcinoma of cecum	ICDO3
44499890	Adenocarcinoma with mixed subtypes of cecum	ICDO3
44499892	Adenocarcinoma in tubulovillous adenoma of hepatic flexure of colon	ICDO3
44499921	Mucinous adenocarcinoma of descending colon	ICDO3
44499930	Gastrointestinal stromal tumor of cecum	ICDO3
44500018	Cribriform carcinoma, NOS, of sigmoid colon	ICDO3
44500019	Adenocarcinoma in adenomatous polyp of appendix	ICDO3
44500026	Adenocarcinoma in villous adenoma of hepatic flexure of colon	ICDO3
44500059	Adenocarcinoma in adenomatous polyposis coli of colon, NOS	ICDO3
44500060	Adenocarcinoma in multiple adenomatous polyps of sigmoid colon	ICDO3
44500082	Adenosquamous carcinoma of transverse colon	ICDO3
44500118	Small cell carcinoma, NOS, of colon, NOS	ICDO3
44500141	Adenocarcinoma in tubulovillous adenoma of splenic flexure of colon	ICDO3
44500195	Superficial spreading adenocarcinoma of sigmoid colon	ICDO3
44500198	Adenocarcinoma in villous adenoma of transverse colon	ICDO3
44500245	Adenocarcinoma in adenomatous polyp of splenic flexure of colon	ICDO3
44500256	Mucin-producing adenocarcinoma of colon, NOS	ICDO3
44500304	Signet ring cell carcinoma of splenic flexure of colon	ICDO3
44500353	Adenocarcinoma in multiple adenomatous polyps of cecum	ICDO3
44500410	Adenocarcinoma in adenomatous polyp of ascending colon	ICDO3
44500411	Adenocarcinoma in adenomatous polyp of sigmoid colon	ICDO3
44500413	Adenocarcinoma with mixed subtypes of sigmoid colon	ICDO3
44500416	Adenocarcinoma in villous adenoma of colon, NOS	ICDO3
44500502	Villous adenocarcinoma of transverse colon	ICDO3
44500506	Signet ring cell carcinoma of colon, NOS	ICDO3
44500594	Neuroendocrine carcinoma, NOS, of descending colon	ICDO3
44500596	Adenocarcinoma in tubulovillous adenoma of transverse colon	ICDO3
44500648	Papillary adenocarcinoma, NOS, of sigmoid colon	ICDO3
44500724	Tubular adenocarcinoma of cecum	ICDO3
44500736	Mucin-producing adenocarcinoma of hepatic flexure of colon	ICDO3
44500738	Medullary carcinoma, NOS, of ascending colon	ICDO3
44500792	Adenocarcinoma in villous adenoma of descending colon	ICDO3
44500863	Adenocarcinoma in adenomatous polyp of cecum	ICDO3
44500874	Adenocarcinoma in adenomatous polyp of descending colon	ICDO3
44500944	Malignant fibrous histiocytoma of transverse colon	ICDO3
44500977	Small cell carcinoma, NOS, of transverse colon	ICDO3
44500982	Squamous cell carcinoma, NOS, of sigmoid colon	ICDO3
44501009	Adenocarcinoma in multiple adenomatous polyps of colon, NOS	ICDO3
44501018	Mucinous cystadenocarcinoma, NOS, of cecum	ICDO3
44501020	Mucin-producing adenocarcinoma of ascending colon	ICDO3
44501078	Neuroendocrine carcinoma, NOS, of cecum	ICDO3
44501083	Adenocarcinoma in villous adenoma of appendix	ICDO3
44501088	Mucin-producing adenocarcinoma of descending colon	ICDO3
44501140	Mixed adenoneuroendocrine carcinoma of appendix	ICDO3
44501142	Papillary adenocarcinoma, NOS, of cecum	ICDO3
44501145	Adenocarcinoma in villous adenoma of sigmoid colon	ICDO3
44501181	Small cell carcinoma, NOS, of ascending colon	ICDO3
44501224	Epithelioid sarcoma, NOS, of descending colon	ICDO3
44501248	Small cell carcinoma, NOS, of appendix	ICDO3
44501390	Small cell carcinoma, NOS, of cecum	ICDO3
44501400	Basaloid squamous cell carcinoma of cecum	ICDO3
44501412	Signet ring cell carcinoma of descending colon	ICDO3
44501415	Adenosquamous carcinoma of colon, NOS	ICDO3
44501524	Adenocarcinoma with mixed subtypes of ascending colon	ICDO3
44501534	Liposarcoma, NOS, of ascending colon	ICDO3
44501571	Neuroendocrine carcinoma, NOS, of transverse colon	ICDO3
44501634	Adenocarcinoma in adenomatous polyp of colon, NOS	ICDO3
44501649	Mucin-producing adenocarcinoma of cecum	ICDO3
44501720	Tubular adenocarcinoma of sigmoid colon	ICDO3
44501728	Adenocarcinoma in villous adenoma of cecum	ICDO3
44501742	Epithelioid mesothelioma, malignant of sigmoid colon	ICDO3
44501787	Scirrhous adenocarcinoma of hepatic flexure of colon	ICDO3
44501800	Adenocarcinoma in tubulovillous adenoma of appendix	ICDO3
44501804	Mucinous adenocarcinoma of ascending colon	ICDO3
44501850	Tubular adenocarcinoma of transverse colon	ICDO3
44501952	Mucin-producing adenocarcinoma of transverse colon	ICDO3
44502029	Mucinous adenocarcinoma of sigmoid colon	ICDO3
44502074	Carcinoma, undifferentiated, NOS, of transverse colon	ICDO3
44502094	Adenocarcinoma, intestinal type of sigmoid colon	ICDO3
44502112	Mucin-producing adenocarcinoma of splenic flexure of colon	ICDO3
44502115	Medullary carcinoma, NOS, of sigmoid colon	ICDO3
44502127	Leiomyosarcoma, NOS, of ascending colon	ICDO3
44502130	Gastrointestinal stromal tumor of transverse colon	ICDO3
44502175	Papillary adenocarcinoma, NOS, of descending colon	ICDO3
44502333	Neuroendocrine carcinoma, NOS, of ascending colon	ICDO3
44502351	Gastrointestinal stromal tumor of sigmoid colon	ICDO3
44502373	Large cell neuroendocrine carcinoma of sigmoid colon	ICDO3
44502395	Mucinous adenocarcinoma of splenic flexure of colon	ICDO3
44502398	Adenosquamous carcinoma of ascending colon	ICDO3
44502441	Trabecular adenocarcinoma of splenic flexure of colon	ICDO3
44502529	Adenocarcinoma in adenomatous polyp of transverse colon	ICDO3
44502544	Signet ring cell carcinoma of appendix	ICDO3
44502570	Small cell carcinoma, NOS, of hepatic flexure of colon	ICDO3
44502705	Adenocarcinoma in tubulovillous adenoma of cecum	ICDO3
44502707	Mucinous adenocarcinoma of cecum	ICDO3
44502709	Mucin-producing adenocarcinoma of sigmoid colon	ICDO3
44502762	Large cell neuroendocrine carcinoma of ascending colon	ICDO3
44502776	Adenocarcinoma in tubulovillous adenoma of descending colon	ICDO3
44502807	Squamous cell carcinoma, NOS, of ascending colon	ICDO3
44502911	Large cell neuroendocrine carcinoma of hepatic flexure of colon	ICDO3
44502935	Adenocarcinoma in adenomatous polyp of hepatic flexure of colon	ICDO3
44502940	Adenocarcinoma with mixed subtypes of appendix	ICDO3
44502946	Adenocarcinoma in tubulovillous adenoma of ascending colon	ICDO3
44502947	Adenocarcinoma in tubulovillous adenoma of colon, NOS	ICDO3
44503020	Adenocarcinoma in villous adenoma of splenic flexure of colon	ICDO3
44503025	Signet ring cell carcinoma of cecum	ICDO3
44503026	Signet ring cell carcinoma of hepatic flexure of colon	ICDO3
44503027	Signet ring cell carcinoma of transverse colon	ICDO3
44503028	Signet ring cell carcinoma of sigmoid colon	ICDO3
44503088	Villous adenocarcinoma of sigmoid colon	ICDO3
44503091	Mucinous adenocarcinoma of hepatic flexure of colon	ICDO3
44503097	Adenosquamous carcinoma of sigmoid colon	ICDO3
44503167	Epithelioid leiomyosarcoma of transverse colon	ICDO3
44504337	Adenocarcinoma, NOS, of cecum	ICDO3
44504343	Adenocarcinoma, NOS, of appendix	ICDO3
44504380	Adenocarcinoma, NOS, of sigmoid colon	ICDO3

## Sheet: corpus_uteri
Concept ID	Concept Name	Vocabulary
194286	Malignant neoplasm of corpus uteri, excluding isthmus	SNOMED
197230	Malignant neoplasm of uterus	SNOMED
198082	Overlapping malignant neoplasm of body of uterus	SNOMED
608062	Peripheral neuroectodermal neoplasm of corpus uteri	SNOMED
608066	Malignant mixed Müllerian neoplasm of corpus uteri	SNOMED
1553189	Adenocarcinoid tumor of uterus, NOS	ICDO3
1553299	Adenocarcinoid tumor of endometrium	ICDO3
3654961	Complex mixed and stromal malignant neoplasm of myometrium of corpus uteri	SNOMED
3654964	Complex mixed and stromal malignant neoplasm of endometrium of corpus uteri	SNOMED
3654966	Complex mixed and stromal malignant neoplasm of corpus uteri	SNOMED
3655387	Complex mixed and stromal malignant neoplasm of fundus uteri	SNOMED
4003683	Primary malignant neoplasm of fundus uteri	SNOMED
4028557	Endometrial stromal sarcoma, low grade	SNOMED
4048226	Adenocarcinoma of endometrium	SNOMED
4091474	Malignant neoplasm of myometrium of corpus uteri	SNOMED
4095747	Malignant neoplasm of cornu of corpus uteri	SNOMED
4095748	Malignant neoplasm of fundus of corpus uteri	SNOMED
4095749	Malignant neoplasm of endometrium of corpus uteri	SNOMED
4110871	Endometrial carcinoma	SNOMED
4112867	Sarcoma of uterus	SNOMED
4156113	Malignant neoplasm of body of uterus	SNOMED
4162860	Primary malignant neoplasm of body of uterus	SNOMED
4202789	Adenocarcinoma of uterus	SNOMED
4247238	Primary malignant neoplasm of endometrium	SNOMED
4247842	Primary malignant neoplasm of myometrium	SNOMED
4290926	Endometrial stromal sarcoma, high grade	SNOMED
35608092	Squamous cell carcinoma of corpus uteri	SNOMED
35622092	Rhabdomyosarcoma of corpus uteri	SNOMED
35622771	Carcinosarcoma of corpus uteri	SNOMED
35623401	Adenosarcoma of corpus uteri	SNOMED
35623818	Primitive neuroectodermal tumor of corpus uteri	SNOMED
35624158	Undifferentiated carcinoma of corpus uteri	SNOMED
36517286	Giant cell sarcoma of myometrium	ICDO3
36517341	Malignant tumor, small cell type of endometrium	ICDO3
36517506	Polygonal cell carcinoma of overlapping lesion of corpus uteri	ICDO3
36517709	Spindle cell rhabdomyosarcoma of corpus uteri	ICDO3
36517786	Carcinoma, undifferentiated, NOS, of myometrium	ICDO3
36517843	Squamous cell carcinoma, small cell, nonkeratinizing of uterus, NOS	ICDO3
36517908	Giant cell sarcoma of uterus, NOS	ICDO3
36518178	Carcinosarcoma, embryonal of overlapping lesion of corpus uteri	ICDO3
36518200	Clear cell adenocarcinoma, NOS, of myometrium	ICDO3
36518300	Adenocarcinoma with apocrine metaplasia of fundus uteri	ICDO3
36518334	Pleomorphic rhabdomyosarcoma, adult type of myometrium	ICDO3
36518336	Angiomyosarcoma of overlapping lesion of corpus uteri	ICDO3
36518446	Desmoplastic small round cell tumor of fundus uteri	ICDO3
36518723	Carcinoma, undifferentiated, NOS, of fundus uteri	ICDO3
36518780	Myoepithelial carcinoma of myometrium	ICDO3
36518872	Undifferentiated sarcoma of uterus, NOS	ICDO3
36518898	Embryonal rhabdomyosarcoma, NOS, of uterus, NOS	ICDO3
36518942	Mucin-producing adenocarcinoma of overlapping lesion of corpus uteri	ICDO3
36518948	Pleomorphic carcinoma of myometrium	ICDO3
36519063	Epithelial-myoepithelial carcinoma of overlapping lesion of corpus uteri	ICDO3
36519066	Mixed type rhabdomyosarcoma of corpus uteri	ICDO3
36519116	Pleomorphic rhabdomyosarcoma, adult type of corpus uteri	ICDO3
36519220	Solid carcinoma, NOS, of endometrium	ICDO3
36519268	Tubular adenocarcinoma of fundus uteri	ICDO3
36519305	High grade serous carcinoma of myometrium	ICDO3
36519336	Villous adenocarcinoma of myometrium	ICDO3
36519536	Adenocarcinoma with mixed subtypes of overlapping lesion of corpus uteri	ICDO3
36519585	Hepatoid adenocarcinoma of corpus uteri	ICDO3
36519772	Verrucous carcinoma, NOS, of overlapping lesion of corpus uteri	ICDO3
36519787	Adenocarcinoma with mixed subtypes of myometrium	ICDO3
36519895	Small cell carcinoma, NOS, of fundus uteri	ICDO3
36519922	Carcinofibroma of uterus, NOS	ICDO3
36519950	Clear cell adenocarcinoma, NOS, of overlapping lesion of corpus uteri	ICDO3
36520153	Papillary squamous cell carcinoma of corpus uteri	ICDO3
36520201	Spindle cell carcinoma, NOS, of corpus uteri	ICDO3
36520243	Spindle cell carcinoma, NOS, of fundus uteri	ICDO3
36520317	Adenocarcinoma in tubulovillous adenoma of fundus uteri	ICDO3
36520344	Papillary adenocarcinoma, NOS, of uterus, NOS	ICDO3
36520349	Small cell carcinoma, fusiform cell of overlapping lesion of corpus uteri	ICDO3
36520579	Urothelial carcinoma, sarcomatoid of uterus, NOS	ICDO3
36520622	Solid carcinoma, NOS, of fundus uteri	ICDO3
36520787	Hepatoid adenocarcinoma of endometrium	ICDO3
36520890	Papillary squamous cell carcinoma of endometrium	ICDO3
36520963	Papillary carcinoma, NOS, of myometrium	ICDO3
36521067	Fibrosarcoma, NOS, of overlapping lesion of corpus uteri	ICDO3
36521080	Large cell carcinoma, NOS, of corpus uteri	ICDO3
36521167	Spindle cell rhabdomyosarcoma of uterus, NOS	ICDO3
36521192	Mesenchymoma, malignant of overlapping lesion of corpus uteri	ICDO3
36521211	Spindle cell sarcoma of fundus uteri	ICDO3
36521233	Squamous cell carcinoma, large cell, nonkeratinizing, NOS, of overlapping lesion of corpus uteri	ICDO3
36521305	Desmoplastic small round cell tumor of myometrium	ICDO3
36521436	Tumor cells, malignant of overlapping lesion of corpus uteri	ICDO3
36521575	Carcinoma with osteoclast-like giant cells of overlapping lesion of corpus uteri	ICDO3
36521730	Papillary urothelial carcinoma of uterus, NOS	ICDO3
36521812	Giant cell carcinoma of corpus uteri	ICDO3
36521853	Serous carcinoma, NOS, of myometrium	ICDO3
36521895	Polygonal cell carcinoma of myometrium	ICDO3
36521941	Adenocarcinoma with mixed subtypes of fundus uteri	ICDO3
36521952	Cystadenocarcinoma, NOS, of uterus, NOS	ICDO3
36522113	Urothelial carcinoma, micropapillary of overlapping lesion of corpus uteri	ICDO3
36522136	Undifferentiated sarcoma of overlapping lesion of corpus uteri	ICDO3
36522141	Infantile fibrosarcoma of corpus uteri	ICDO3
36522191	Adenocarcinoma in adenomatous polyp of myometrium	ICDO3
36522197	Squamous cell carcinoma, NOS, of fundus uteri	ICDO3
36522476	Malignant tumor, giant cell type of endometrium	ICDO3
36522694	Malignant tumor, spindle cell type of uterus, NOS	ICDO3
36522834	Spindle cell sarcoma of corpus uteri	ICDO3
36522843	Stromal sarcoma, NOS, of myometrium	ICDO3
36522853	Pseudosarcomatous carcinoma of myometrium	ICDO3
36522939	Glassy cell carcinoma of endometrium	ICDO3
36523072	Myosarcoma of overlapping lesion of corpus uteri	ICDO3
36523113	Giant cell carcinoma of uterus, NOS	ICDO3
36523147	Endometrial stromal sarcoma, NOS, of fundus uteri	ICDO3
36523175	Urothelial carcinoma, micropapillary of fundus uteri	ICDO3
36523208	Adenosarcoma of fundus uteri	ICDO3
36523358	Carcinoma simplex of fundus uteri	ICDO3
36523801	Granular cell carcinoma of corpus uteri	ICDO3
36523805	Mixed type rhabdomyosarcoma of uterus, NOS	ICDO3
36523945	Giant cell sarcoma of overlapping lesion of corpus uteri	ICDO3
36524071	Adenosquamous carcinoma of fundus uteri	ICDO3
36524151	Verrucous carcinoma, NOS, of uterus, NOS	ICDO3
36524163	Malignant tumor, clear cell type of overlapping lesion of corpus uteri	ICDO3
36524380	Small cell sarcoma of myometrium	ICDO3
36524392	Polygonal cell carcinoma of endometrium	ICDO3
36524533	Infantile fibrosarcoma of overlapping lesion of corpus uteri	ICDO3
36524696	Pleomorphic rhabdomyosarcoma, adult type of overlapping lesion of corpus uteri	ICDO3
36524769	Squamous cell carcinoma, adenoid of fundus uteri	ICDO3
36524858	Clear cell adenocarcinoma, NOS, of uterus, NOS	ICDO3
36524951	Squamous cell carcinoma, adenoid of overlapping lesion of corpus uteri	ICDO3
36524954	Basal cell adenocarcinoma of endometrium	ICDO3
36525160	Squamous cell carcinoma, large cell, nonkeratinizing, NOS, of myometrium	ICDO3
36525184	Epithelioma, malignant of myometrium	ICDO3
36525235	Adenocarcinoma with cartilaginous and osseous metaplasia of overlapping lesion of corpus uteri	ICDO3
36525249	Epithelial-myoepithelial carcinoma of corpus uteri	ICDO3
36525510	Giant cell and spindle cell carcinoma of overlapping lesion of corpus uteri	ICDO3
[truncated: 607 more rows]

## Sheet: esophagus
Concept ID	Concept Name	Vocabulary
[truncated: 674 more rows]

[truncated: 29 more sheets: gallbladder, hodgkin, hypopharynx, kaposi, kidney, larynx, leukemia, lip_oral, liver, lung, melanoma_skin, mesothelioma, multiple_myeloma_narrow, nasopharynx, non_hodgkin, non_melanoma_skin_b, non_melanoma_skin_n, oropharynx, ovary, pancreatic …]
